# Supplementary material for: Proteomic Profiling of Fallopian Tube-Derived Extracellular Vesicles Using a Microfluidic Tissue-on-Chip System
Source: Bioengineering (Basel). 2023 Mar 27;10(4):423. doi: 10.3390/bioengineering10040423 (PMC10135590; doi:10.3390/bioengineering10040423)
Supplement: Supplementary file 1 [file bioengineering-10-00423-s001.zip]

Archive with 2 entries (2 files):
- bioengineering-2280625-supplementary.pdf
- Table S4-Supplementary Table S4- sEV proteomics and volcano plot raw data.xlsx
