# Supplementary material for: Proteomic Profiling of Fallopian Tube-Derived Extracellular Vesicles Using a Microfluidic Tissue-on-Chip System
Source: Bioengineering (Basel). 2023 Mar 27;10(4):423. doi: 10.3390/bioengineering10040423 (PMC10135590; doi:10.3390/bioengineering10040423)
Supplement: Supplementary file 1 [file bioengineering-10-00423-s001.zip › Table S4-Supplementary Table S4- sEV proteomics and volcano plot raw data.xlsx]

## Sheet: 295 hFTE sEV proteins
Identified Proteins (3690)	Accession Number	Alternate ID	Sample 01	Sample 02	Sample 03	Sample 04	Sample 05	Sample 06	Sample 07	Count_presence	Abundance
Histone H4 OS=Homo sapiens OX=9606 GN=H4C1 PE=1 SV=2	P62805	H4C1	9970000000	118000000000	19400000000	68600000000	70300000000	28700000000	42700000000	7	5.10957e+10		295 proteins present in at least 5 samples out of 7 biological replicate samples
Histone H2B type 1-K OS=Homo sapiens OX=9606 GN=H2BC12 PE=1 SV=3	O60814	H2BC12	1660000000	45300000000	6170000000	32600000000	16300000000	1070000000	3080000000	7	1.51686e+10
Histone H2B type 1-J OS=Homo sapiens OX=9606 GN=H2BC11 PE=1 SV=3	P06899	H2BC11	1380000000	46300000000	6780000000	32600000000	15600000000	1100000000	2220000000	7	15140000000
Hemoglobin subunit alpha OS=Homo sapiens OX=9606 GN=HBA1 PE=1 SV=2	P69905	HBA1	23100000000	17700000000	6430000000	49100000000	4550000000	1070000000	84600000	7	1.45764e+10
Histone H2A type 1-B/E OS=Homo sapiens OX=9606 GN=H2AC4 PE=1 SV=2	P04908	H2AC4	1680000000	25800000000	6340000000	35000000000	19100000000	5220000000	6750000000	7	14270000000
Histone H2A type 2-C OS=Homo sapiens OX=9606 GN=H2AC20 PE=1 SV=4	Q16777	H2AC20	1680000000	25800000000	6340000000	35000000000	19100000000	5220000000	6750000000	7	14270000000
Histone H2A.Z OS=Homo sapiens OX=9606 GN=H2AZ1 PE=1 SV=2	P0C0S5	H2AZ1	1670000000	25500000000	5670000000	33100000000	18800000000	4920000000	6040000000	7	1.36714e+10
Histone H2AX OS=Homo sapiens OX=9606 GN=H2AX PE=1 SV=2	P16104	H2AX	1680000000	25200000000	5670000000	32900000000	18700000000	4920000000	6000000000	7	1.35814e+10
Actin, aortic smooth muscle OS=Homo sapiens OX=9606 GN=ACTA2 PE=1 SV=1	P62736	ACTA2	59900000000	5720000000	2490000000	14400000000	724000000	341000000	1280000000	7	1.21221e+10
Histone H3-7 OS=Homo sapiens OX=9606 GN=H3-7 PE=1 SV=1	Q5TEC6	H3-7	1240000000	40100000000	3240000000	17000000000	14800000000	2860000000	2520000000	7	11680000000
Actin, gamma-enteric smooth muscle OS=Homo sapiens OX=9606 GN=ACTG2 PE=1 SV=1	P63267	ACTG2	59900000000	3390000000	2130000000	12600000000	531000000	289000000	883000000	7	11389000000
Actin, cytoplasmic 2 OS=Homo sapiens OX=9606 GN=ACTG1 PE=1 SV=1	P63261	ACTG1	59700000000	3990000000	2130000000	8160000000	958000000	346000000	554000000	7	10834000000
Histone H3 (Fragment) OS=Homo sapiens OX=9606 GN=H3-3B PE=1 SV=1	K7EK07	H3-3B	961000000	28800000000	2940000000	11200000000	14100000000	2870000000	2520000000	7	9.05586e+09
Actin, cytoplasmic 1 (Fragment) OS=Homo sapiens OX=9606 GN=ACTB PE=1 SV=1	A0A2R8Y793	ACTB	44700000000	3010000000	1730000000	5470000000	662000000	288000000	473000000	7	8.04757e+09
POTE ankyrin domain family member E OS=Homo sapiens OX=9606 GN=POTEE PE=2 SV=3	Q6S8J3	POTEE	44500000000	1630000000	1160000000	5260000000	465000000	186000000	297000000	7	7.64257e+09
Hemoglobin subunit beta OS=Homo sapiens OX=9606 GN=HBB PE=1 SV=2	P68871	HBB	10800000000	6770000000	7320000000	20300000000	3660000000	962000000	63700000	7	7125100000
Beta-actin-like protein 2 OS=Homo sapiens OX=9606 GN=ACTBL2 PE=1 SV=2	Q562R1	ACTBL2	34600000000	2230000000	970000000	5650000000	389000000	175000000	296000000	7	6330000000
Hemoglobin subunit delta OS=Homo sapiens OX=9606 GN=HBD PE=1 SV=2	P02042	HBD	8230000000	4380000000	6700000000	20200000000	2050000000	447000000	63200000	7	6.01003e+09
Alpha-globin OS=Homo sapiens OX=9606 GN=HBA2 PE=1 SV=1	G3V1N2	HBA2	3810000000	1910000000	6260000000	18700000000	810000000	281000000	84600000	7	4550800000
GLOBIN domain-containing protein OS=Homo sapiens OX=9606 PE=3 SV=1	A0A2R8Y7X9		1140000000	1650000000	4170000000	15500000000	361000000	97600000	22100000	7	3.27724e+09
Annexin A2 OS=Homo sapiens OX=9606 GN=ANXA2 PE=1 SV=2	P07355	ANXA2	9340000000	2460000000	1020000000	1540000000	1010000000	388000000	670000000	7	2.34686e+09
Serotransferrin OS=Homo sapiens OX=9606 GN=TF PE=1 SV=3	P02787	TF	940000000	2010000000	666000000	432000000	1590000000	1500000000	2610000000	7	1.39257e+09
Desmin OS=Homo sapiens OX=9606 GN=DES PE=1 SV=3	P17661	DES	5410000000	875000000	346000000	1270000000	346000000	135000000	764000000	7	1.30657e+09
Glyceraldehyde-3-phosphate dehydrogenase OS=Homo sapiens OX=9606 GN=GAPDH PE=1 SV=3	P04406	GAPDH	5820000000	450000000	120000000	730000000	355000000	22900000	32400000	7	1.07576e+09
Vacuolar protein sorting-associated protein 4A OS=Homo sapiens OX=9606 GN=VPS4A PE=1 SV=1	Q9UN37	VPS4A	296000000	55400000	537000000	712000000	468000000	2570000000	2250000000	7	9.84057e+08
Tubulin alpha-1A chain OS=Homo sapiens OX=9606 GN=TUBA1A PE=1 SV=1	Q71U36	TUBA1A	2570000000	540000000	689000000	2350000000	561000000	31500000	39200000	7	9.68671e+08
Tubulin alpha chain OS=Homo sapiens OX=9606 GN=TUBA1C PE=1 SV=1	F5H5D3	TUBA1C	2570000000	540000000	689000000	2350000000	561000000	31500000	39200000	7	9.68671e+08
Heat shock 70 kDa protein 1B OS=Homo sapiens OX=9606 GN=HSPA1B PE=1 SV=1	A0A0G2JIW1	HSPA1B	4190000000	581000000	477000000	1300000000	174000000	2628600	1400000	7	9.60861e+08
Tubulin alpha-4A chain OS=Homo sapiens OX=9606 GN=TUBA4A PE=1 SV=1	P68366	TUBA4A	1890000000	502000000	667000000	2350000000	420000000	18100000	39500000	7	8.40943e+08
Tubulin alpha chain (Fragment) OS=Homo sapiens OX=9606 GN=TUBA8 PE=1 SV=1	C9J2C0	TUBA8	1890000000	502000000	619000000	2350000000	420000000	26900000	35800000	7	8.34814e+08
Gc-globulin OS=Homo sapiens OX=9606 GN=GC PE=1 SV=1	D6RF35	GC	212000000	163000000	1620000000	1380000000	222000000	808000000	1200000000	7	8.00714e+08
Annexin A6 OS=Homo sapiens OX=9606 GN=ANXA6 PE=1 SV=3	P08133	ANXA6	2840000000	622000000	164000000	1630000000	54800000	32500000	85900000	7	775600000
Filamin-A OS=Homo sapiens OX=9606 GN=FLNA PE=1 SV=4	P21333	FLNA	3070000000	417000000	178000000	1230000000	15100000	3358800	61600000	7	7.10723e+08
Ubiquitin-40S ribosomal protein S27a OS=Homo sapiens OX=9606 GN=RPS27A PE=1 SV=2	P62979	RPS27A	989000000	1020000000	282000000	1210000000	691000000	396000000	383000000	7	7.10143e+08
Vimentin OS=Homo sapiens OX=9606 GN=VIM PE=1 SV=4	P08670	VIM	2090000000	628000000	208000000	869000000	443000000	72700000	367000000	7	6.68243e+08
Core histone macro-H2A.1 OS=Homo sapiens OX=9606 GN=MACROH2A1 PE=1 SV=4	O75367	MACROH2A1	254000000	1030000000	258000000	1720000000	784000000	307000000	283000000	7	6.62286e+08
Annexin A4 OS=Homo sapiens OX=9606 GN=ANXA4 PE=1 SV=4	P09525	ANXA4	2210000000	214000000	73100000	574000000	609000000	56900000	33500000	7	5.38643e+08
Haptoglobin OS=Homo sapiens OX=9606 GN=HP PE=1 SV=4	H0Y300	HP	445000000	997000000	256000000	657000000	535000000	458000000	75800000	7	4.89114e+08
Ceruloplasmin OS=Homo sapiens OX=9606 GN=CP PE=1 SV=1	P00450	CP	396000000	1070000000	170000000	222000000	937000000	374000000	200000000	7	4.81286e+08
Annexin A5 OS=Homo sapiens OX=9606 GN=ANXA5 PE=1 SV=2	P08758	ANXA5	1340000000	574000000	345000000	627000000	158000000	75600000	117000000	7	4.62371e+08
Tubulin beta chain OS=Homo sapiens OX=9606 GN=TUBB PE=1 SV=2	P07437	TUBB	1460000000	294000000	294000000	893000000	216000000	27100000	26600000	7	4.58671e+08
Tubulin beta-4B chain OS=Homo sapiens OX=9606 GN=TUBB4B PE=1 SV=1	P68371	TUBB4B	1180000000	316000000	285000000	825000000	550000000	39100000	10900000	7	458000000
Apolipoprotein C-III OS=Homo sapiens OX=9606 GN=APOC3 PE=1 SV=1	B0YIW2	APOC3	183000000	1280000000	221000000	424000000	462000000	346000000	260000000	7	4.53714e+08
Lumican OS=Homo sapiens OX=9606 GN=LUM PE=1 SV=2	P51884	LUM	57100000	102000000	721000000	2180000000	21600000	7778100	27700000	7	4.45311e+08
Barrier-to-autointegration factor OS=Homo sapiens OX=9606 GN=BANF1 PE=1 SV=1	O75531	BANF1	93500000	312000000	473000000	996000000	356000000	276000000	372000000	7	4.11214e+08
Core histone macro-H2A.2 OS=Homo sapiens OX=9606 GN=MACROH2A2 PE=1 SV=1	A0A7I2V412	MACROH2A2	37000000	811000000	167000000	1060000000	448000000	183000000	154000000	7	4.08571e+08
Collagen alpha-3(VI) chain OS=Homo sapiens OX=9606 GN=COL6A3 PE=1 SV=5	P12111	COL6A3	466000000	1270000000	532000000	280000000	253000000	34200000	20700000	7	4.07986e+08
Tubulin beta-4A chain OS=Homo sapiens OX=9606 GN=TUBB4A PE=1 SV=2	P04350	TUBB4A	989000000	309000000	285000000	825000000	389000000	27100000	9050800	7	4.04736e+08
Elongation factor 1-alpha OS=Homo sapiens OX=9606 GN=EEF1A1 PE=1 SV=2	A0A087WVQ9	EEF1A1	1670000000	118000000	159000000	495000000	69900000	30400000	10300000	7	3.64657e+08
Tubulin beta-6 chain OS=Homo sapiens OX=9606 GN=TUBB6 PE=1 SV=1	Q9BUF5	TUBB6	914000000	169000000	327000000	833000000	173000000	22700000	1666400	7	3.48624e+08
Heat shock protein HSP 90-beta OS=Homo sapiens OX=9606 GN=HSP90AB1 PE=1 SV=4	P08238	HSP90AB1	1360000000	154000000	137000000	404000000	316000000	44500000	3300000	7	3.45543e+08
Haptoglobin-related protein OS=Homo sapiens OX=9606 GN=HPR PE=2 SV=2	P00739	HPR	282000000	640000000	132000000	383000000	354000000	299000000	75800000	7	309400000
Ras-related protein Rap-1b OS=Homo sapiens OX=9606 GN=RAP1B PE=1 SV=1	P61224	RAP1B	908000000	165000000	178000000	796000000	38600000	2702700	1931200	7	2.98605e+08
Ras-related protein Rap-1A OS=Homo sapiens OX=9606 GN=RAP1A PE=1 SV=1	P62834	RAP1A	908000000	153000000	171000000	796000000	35000000	1574800	1931200	7	2.95215e+08
Heat shock protein HSP 90-alpha OS=Homo sapiens OX=9606 GN=HSP90AA1 PE=1 SV=5	P07900	HSP90AA1	963000000	134000000	148000000	417000000	275000000	70100000	3300000	7	287200000
CD59 glycoprotein (Fragment) OS=Homo sapiens OX=9606 GN=CD59 PE=1 SV=1	A0A2U3TZL5	CD59	767000000	555000000	4183600	53000000	282000000	188000000	13400000	7	2.66083e+08
14-3-3 protein zeta/delta OS=Homo sapiens OX=9606 GN=YWHAZ PE=1 SV=1	P63104	YWHAZ	891000000	131000000	189000000	391000000	29100000	6181800	28100000	7	2.37912e+08
Collagen alpha-1(VI) chain OS=Homo sapiens OX=9606 GN=COL6A1 PE=1 SV=3	P12109	COL6A1	36700000	498000000	425000000	440000000	146000000	46800000	22900000	7	2.30771e+08
Apolipoprotein A-I OS=Homo sapiens OX=9606 GN=APOA1 PE=1 SV=1	P02647	APOA1	211000000	133000000	483000000	590000000	74900000	73800000	26400000	7	2.27443e+08
Annexin A1 OS=Homo sapiens OX=9606 GN=ANXA1 PE=1 SV=2	P04083	ANXA1	902000000	148000000	68800000	179000000	125000000	21500000	4954300	7	2.07036e+08
Guanine nucleotide-binding protein G(I)/G(S)/G(T) subunit beta-1 OS=Homo sapiens OX=9606 GN=GNB1 PE=1 SV=3	P62873	GNB1	720000000	253000000	45200000	244000000	53600000	22400000	7184800	7	1.92198e+08
CD81 antigen OS=Homo sapiens OX=9606 GN=CD81 PE=1 SV=1	A6NMH8	CD81	476000000	333000000	121000000	252000000	64200000	23200000	26400000	7	1.85114e+08
Guanine nucleotide-binding protein G(i) subunit alpha-2 OS=Homo sapiens OX=9606 GN=GNAI2 PE=1 SV=3	P04899	GNAI2	698000000	185000000	65400000	197000000	112000000	27900000	7949600	7	1.8475e+08
Filamin-C OS=Homo sapiens OX=9606 GN=FLNC PE=1 SV=3	Q14315	FLNC	1030000000	42400000	33000000	171000000	524700	446280	8494900	7	1.83695e+08
Filamin-B OS=Homo sapiens OX=9606 GN=FLNB PE=1 SV=2	O75369	FLNB	1030000000	39400000	20900000	157000000	1922000	446280	8494900	7	1.79738e+08
Calmodulin-1 OS=Homo sapiens OX=9606 GN=CALM1 PE=1 SV=1	P0DP23	CALM1	751000000	43400000	64000000	181000000	76500000	23100000	21000000	7	1.65714e+08
Galectin-1 OS=Homo sapiens OX=9606 GN=LGALS1 PE=1 SV=2	P09382	LGALS1	888000000	30400000	39000000	145000000	22500000	3985800	17300000	7	1.63741e+08
Aldehyde dehydrogenase 1A1 OS=Homo sapiens OX=9606 GN=ALDH1A1 PE=1 SV=2	P00352	ALDH1A1	757000000	138000000	29200000	82700000	18400000	29300000	1085300	7	1.50812e+08
Collagen alpha-2(VI) chain OS=Homo sapiens OX=9606 GN=COL6A2 PE=1 SV=4	P12110	COL6A2	26200000	454000000	217000000	92700000	138000000	54200000	7018200	7	141302600
Transforming protein RhoA OS=Homo sapiens OX=9606 GN=RHOA PE=1 SV=1	P61586	RHOA	399000000	91800000	51600000	170000000	48300000	37700000	7592700	7	1.15142e+08
Rho-related GTP-binding protein RhoC OS=Homo sapiens OX=9606 GN=RHOC PE=1 SV=1	P08134	RHOC	399000000	90400000	51600000	170000000	48300000	37700000	7592700	7	1.14942e+08
Peptidyl-prolyl cis-trans isomerase A OS=Homo sapiens OX=9606 GN=PPIA PE=1 SV=2	P62937	PPIA	300000000	37100000	87200000	312000000	19700000	14300000	3660500	7	1.10566e+08
Desmocollin-1 OS=Homo sapiens OX=9606 GN=DSC1 PE=1 SV=2	Q08554	DSC1	166000000	158000000	3947600	26000000	222000000	11400000	61300000	7	9.26639e+07
Neuroblast differentiation-associated protein AHNAK OS=Homo sapiens OX=9606 GN=AHNAK PE=1 SV=2	Q09666	AHNAK	398000000	71300000	37100000	106000000	7988200	4653100	7367000	7	9.0344e+07
Alpha-actinin-1 OS=Homo sapiens OX=9606 GN=ACTN1 PE=1 SV=1	A0A804HII9	ACTN1	538000000	24700000	4832700	42700000	7731900	523060	9644600	7	89733180
Protein S100-A10 OS=Homo sapiens OX=9606 GN=S100A10 PE=1 SV=2	P60903	S100A10	259000000	24400000	47000000	206000000	13100000	9229900	57000000	7	8.79614e+07
Immunoglobulin heavy constant gamma 1 (Fragment) OS=Homo sapiens OX=9606 GN=IGHG1 PE=1 SV=1	A0A0A0MS08	IGHG1	320000000	88800000	42200000	20400000	104000000	18000000	10100000	7	8.62143e+07
Alpha-actinin-4 OS=Homo sapiens OX=9606 GN=ACTN4 PE=1 SV=2	O43707	ACTN4	449000000	22000000	8760100	62400000	11900000	10400000	38400000	7	8.61229e+07
Ras-related protein Rab-6A OS=Homo sapiens OX=9606 GN=RAB6A PE=1 SV=3	P20340	RAB6A	378000000	45500000	26700000	84300000	23900000	12100000	6409400	7	8.24156e+07
Ras-related protein Rab-6B OS=Homo sapiens OX=9606 GN=RAB6B PE=1 SV=1	Q9NRW1	RAB6B	372000000	45500000	26700000	84300000	23900000	12100000	6409400	7	8.15585e+07
ATP synthase subunit beta, mitochondrial OS=Homo sapiens OX=9606 GN=ATP5F1B PE=1 SV=3	P06576	ATP5F1B	270000000	39000000	9377500	11900000	112000000	87200000	2263400	7	7.5963e+07
Basement membrane-specific heparan sulfate proteoglycan core protein OS=Homo sapiens OX=9606 GN=HSPG2 PE=1 SV=4	P98160	HSPG2	73700000	271000000	4013000	2396600	73400000	26100000	53900000	7	72072800
Tropomyosin 1 (Alpha), isoform CRA_f OS=Homo sapiens OX=9606 GN=TPM1 PE=1 SV=1	Q6ZN40	TPM1	239000000	4992300	4573100	70900000	14600000	4427100	144000000	7	68927500
Immunoglobulin heavy constant gamma 3 (Fragment) OS=Homo sapiens OX=9606 GN=IGHG3 PE=1 SV=1	A0A286YES1	IGHG3	257000000	62700000	24100000	7165100	54700000	12600000	12500000	7	6.15379e+07
Leucine-rich PPR motif-containing protein, mitochondrial OS=Homo sapiens OX=9606 GN=LRPPRC PE=1 SV=1	A0A804HI14	LRPPRC	55100000	97800000	48600000	79400000	57300000	35400000	39700000	7	5.90429e+07
Protein S100-A7 OS=Homo sapiens OX=9606 GN=S100A7 PE=1 SV=4	P31151	S100A7	45100000	33100000	33500000	2906400	122000000	11100000	90800000	7	4.83581e+07
Maltase-glucoamylase, intestinal (Fragment) OS=Homo sapiens OX=9606 GN=MGAM PE=1 SV=1	A0A0J9YVZ3	MGAM	37000000	92400000	6431700	31500000	63100000	52000000	46100000	7	46933100
Peptidyl-prolyl cis-trans isomerase OS=Homo sapiens OX=9606 GN=PPIB PE=1 SV=1	A0A7P0Z497	PPIB	204000000	12400000	16900000	51800000	12200000	1541000	1833500	7	42953500
Guanine nucleotide-binding protein G(I)/G(S)/G(O) subunit gamma-12 OS=Homo sapiens OX=9606 GN=GNG12 PE=1 SV=3	Q9UBI6	GNG12	124000000	45000000	9946100	74300000	21600000	9663700	4046300	7	41222300
Probable maltase-glucoamylase 2 OS=Homo sapiens OX=9606 GN=MGAM2 PE=2 SV=3	Q2M2H8	MGAM2	16900000	61900000	6431700	5697900	35400000	41500000	35900000	7	2.91042e+07
Prolactin-inducible protein OS=Homo sapiens OX=9606 GN=PIP PE=1 SV=1	P12273	PIP	48000000	38500000	7082000	3055000	67300000	6481800	29400000	7	2.85455e+07
Alpha-2-macroglobulin OS=Homo sapiens OX=9606 GN=A2M PE=1 SV=3	P01023	A2M	119000000	1920000000	8970000000	41100000000	139000000	27300000	0	6	7467900000
Alpha-2-HS-glycoprotein OS=Homo sapiens OX=9606 GN=AHSG PE=1 SV=2	P02765	AHSG	48200000	758000000	16900000000	8210000000	961000000	175000000	0	6	3864600000
Lactotransferrin (Fragment) OS=Homo sapiens OX=9606 GN=LTF PE=1 SV=1	E7EQB2	LTF	185000000	546000000	6640000000	5000000000	149000000	0	1219800	6	1.78875e+09
Pregnancy zone protein OS=Homo sapiens OX=9606 GN=PZP PE=1 SV=4	P20742	PZP	9388500	337000000	1200000000	10800000000	37400000	10700000	0	6	1.77064e+09
Heat shock 70 kDa protein 6 OS=Homo sapiens OX=9606 GN=HSPA6 PE=1 SV=2	P17066	HSPA6	8050000000	713000000	716000000	1680000000	126000000	61100000	0	6	1.62087e+09
Heat shock cognate 71 kDa protein OS=Homo sapiens OX=9606 GN=HSPA8 PE=1 SV=1	P11142	HSPA8	4340000000	145000000	298000000	1060000000	168000000	26200000	0	6	8.62457e+08
Heat shock-related 70 kDa protein 2 OS=Homo sapiens OX=9606 GN=HSPA2 PE=1 SV=1	P54652	HSPA2	4340000000	139000000	298000000	1060000000	161000000	26200000	0	6	860600000
Protein S100-A9 OS=Homo sapiens OX=9606 GN=S100A9 PE=1 SV=1	P06702	S100A9	543000000	3310000000	279000000	5490100	222000000	0	351000000	6	6.72927e+08
Alpha-enolase OS=Homo sapiens OX=9606 GN=ENO1 PE=1 SV=2	P06733	ENO1	2320000000	67500000	278000000	1160000000	55300000	2964100	0	6	5.54823e+08
Tubulin beta-3 chain OS=Homo sapiens OX=9606 GN=TUBB3 PE=1 SV=2	Q13509	TUBB3	1030000000	231000000	327000000	875000000	216000000	27100000	0	6	3.86586e+08
Tubulin beta-2A chain OS=Homo sapiens OX=9606 GN=TUBB2A PE=1 SV=1	Q13885	TUBB2A	1220000000	176000000	285000000	762000000	185000000	22700000	0	6	3.78671e+08
Tubulin beta-2B chain OS=Homo sapiens OX=9606 GN=TUBB2B PE=1 SV=1	Q9BVA1	TUBB2B	1220000000	176000000	285000000	762000000	185000000	22700000	0	6	3.78671e+08
Pyruvate kinase PKM OS=Homo sapiens OX=9606 GN=PKM PE=1 SV=4	P14618	PKM	1780000000	54600000	116000000	401000000	91000000	7932500	0	6	3.50076e+08
All-trans-retinol dehydrogenase [NAD(+)] ADH1B OS=Homo sapiens OX=9606 GN=ADH1B PE=1 SV=3	P00325	ADH1B	1530000000	280000000	61700000	225000000	0	3540900	42300000	6	3.06077e+08
Ferritin heavy chain OS=Homo sapiens OX=9606 GN=FTH1 PE=1 SV=2	P02794	FTH1	505000000	964000000	74000000	386000000	24800000	0	9562400	6	2.8048e+08
Tubulin beta-1 chain OS=Homo sapiens OX=9606 GN=TUBB1 PE=1 SV=1	Q9H4B7	TUBB1	453000000	82900000	342000000	895000000	88200000	16700000	0	6	2.68257e+08
Alcohol dehydrogenase 1C OS=Homo sapiens OX=9606 GN=ADH1C PE=1 SV=2	P00326	ADH1C	1320000000	238000000	32900000	145000000	0	3540900	22500000	6	2.51706e+08
Protein-glutamine gamma-glutamyltransferase 2 OS=Homo sapiens OX=9606 GN=TGM2 PE=1 SV=2	P21980	TGM2	1080000000	362000000	12200000	0	215000000	1719900	1213800	6	2.38876e+08
Heat shock protein beta-1 OS=Homo sapiens OX=9606 GN=HSPB1 PE=1 SV=2	P04792	HSPB1	1100000000	105000000	7536400	154000000	34000000	0	22300000	6	2.03262e+08
Myosin-11 OS=Homo sapiens OX=9606 GN=MYH11 PE=1 SV=3	P35749	MYH11	567000000	45000000	272000000	523000000	7735700	0	2808700	6	2.02506e+08
Phosphoglycerate kinase 1 OS=Homo sapiens OX=9606 GN=PGK1 PE=1 SV=3	P00558	PGK1	1120000000	28400000	40400000	82100000	22200000	1698800	0	6	1.84971e+08
Guanine nucleotide-binding protein G(I)/G(S)/G(T) subunit beta-2 OS=Homo sapiens OX=9606 GN=GNB2 PE=1 SV=3	P62879	GNB2	656000000	193000000	53000000	262000000	98400000	15300000	0	6	1.82529e+08
Talin-1 OS=Homo sapiens OX=9606 GN=TLN1 PE=1 SV=3	Q9Y490	TLN1	598000000	58400000	136000000	379000000	982110	0	629190	6	1.67573e+08
Target of rapamycin complex 2 subunit MAPKAP1 OS=Homo sapiens OX=9606 GN=MAPKAP1 PE=1 SV=2	Q9BPZ7	MAPKAP1	0	78000000	82600000	57700000	64400000	147000000	721000000	6	1.64386e+08
Guanine nucleotide-binding protein G(i) subunit alpha-3 OS=Homo sapiens OX=9606 GN=GNAI3 PE=1 SV=3	P08754	GNAI3	644000000	168000000	52800000	130000000	98400000	20900000	0	6	1.59157e+08
Guanine nucleotide-binding protein G(i) subunit alpha-1 OS=Homo sapiens OX=9606 GN=GNAI1 PE=1 SV=2	P63096	GNAI1	644000000	168000000	52800000	128000000	98400000	20900000	0	6	1.58871e+08
Tubulin alpha chain-like 3 OS=Homo sapiens OX=9606 GN=TUBAL3 PE=1 SV=2	A6NHL2	TUBAL3	515000000	64600000	7700600	319000000	65700000	11000000	0	6	1.40429e+08
14-3-3 protein eta OS=Homo sapiens OX=9606 GN=YWHAH PE=1 SV=4	Q04917	YWHAH	740000000	37800000	44800000	123000000	5649200	6181800	0	6	1.36776e+08
Guanine nucleotide-binding protein subunit beta-4 OS=Homo sapiens OX=9606 GN=GNB4 PE=1 SV=3	Q9HAV0	GNB4	629000000	110000000	47000000	91200000	66000000	10200000	0	6	136200000
Clusterin OS=Homo sapiens OX=9606 GN=CLU PE=1 SV=1	P10909	CLU	215000000	258000000	2349600	18700000	249000000	122000000	0	6	1.23579e+08
GTP-binding nuclear protein Ran OS=Homo sapiens OX=9606 GN=RAN PE=1 SV=1	B5MDF5	RAN	592000000	17800000	50700000	140000000	10900000	12900000	0	6	1.17757e+08
Endoplasmic reticulum chaperone BiP OS=Homo sapiens OX=9606 GN=HSPA5 PE=1 SV=2	P11021	HSPA5	446000000	26900000	66700000	198000000	44500000	17900000	0	6	1.14286e+08
Glutathione S-transferase P OS=Homo sapiens OX=9606 GN=GSTP1 PE=1 SV=2	P09211	GSTP1	631000000	11000000	5526500	113000000	17800000	3453000	0	6	1.11683e+08
14-3-3 protein beta/alpha OS=Homo sapiens OX=9606 GN=YWHAB PE=1 SV=3	P31946	YWHAB	463000000	57800000	75600000	158000000	15200000	6181800	0	6	1.10826e+08
Ras-related protein Rab-1B OS=Homo sapiens OX=9606 GN=RAB1B PE=1 SV=1	Q9H0U4	RAB1B	354000000	69600000	57300000	239000000	5223400	5408000	0	6	1.04362e+08
EH domain-containing protein 2 OS=Homo sapiens OX=9606 GN=EHD2 PE=1 SV=2	Q9NZN4	EHD2	411000000	66400000	30400000	213000000	925330	0	1709600	6	1.03348e+08
Synaptic vesicle membrane protein VAT-1 homolog OS=Homo sapiens OX=9606 GN=VAT1 PE=1 SV=2	Q99536	VAT1	632000000	30600000	3748800	43000000	2930600	0	2660300	6	1.02134e+08
Peroxiredoxin-1 OS=Homo sapiens OX=9606 GN=PRDX1 PE=1 SV=1	Q06830	PRDX1	340000000	126000000	11000000	86600000	130000000	0	12700000	6	100900000
14-3-3 protein theta OS=Homo sapiens OX=9606 GN=YWHAQ PE=1 SV=1	P27348	YWHAQ	450000000	46900000	52100000	126000000	5649200	6181800	0	6	9.81187e+07
Immunoglobulin heavy constant alpha 1 OS=Homo sapiens OX=9606 GN=IGHA1 PE=1 SV=2	P01876	IGHA1	296000000	123000000	18200000	0	193000000	29700000	5088900	6	9.49984e+07
Ras-related protein Rab-1A OS=Homo sapiens OX=9606 GN=RAB1A PE=1 SV=3	P62820	RAB1A	309000000	68300000	56600000	192000000	5223400	5408000	0	6	9.09331e+07
Lysozyme C OS=Homo sapiens OX=9606 GN=LYZ PE=1 SV=1	P61626	LYZ	385000000	132000000	3207400	0	107000000	4691600	4051300	6	9.085e+07
60S acidic ribosomal protein P0 OS=Homo sapiens OX=9606 GN=RPLP0 PE=1 SV=1	P05388	RPLP0	551000000	30200000	3009400	19500000	27500000	1894600	0	6	9.04434e+07
14-3-3 protein epsilon OS=Homo sapiens OX=9606 GN=YWHAE PE=1 SV=1	P62258	YWHAE	292000000	57700000	62300000	139000000	12000000	9747900	0	6	8.18211e+07
Endoplasmin OS=Homo sapiens OX=9606 GN=HSP90B1 PE=1 SV=1	A0A7P0TAE1	HSP90B1	205000000	50900000	48900000	198000000	48400000	16200000	0	6	8.10571e+07
Mimecan OS=Homo sapiens OX=9606 GN=OGN PE=1 SV=1	P20774	OGN	130000000	56200000	77900000	277000000	20500000	1335600	0	6	8.04194e+07
Triosephosphate isomerase OS=Homo sapiens OX=9606 GN=TPI1 PE=1 SV=4	P60174	TPI1	306000000	10100000	82000000	153000000	3057900	6906100	0	6	80152000
Prostaglandin F2 receptor negative regulator OS=Homo sapiens OX=9606 GN=PTGFRN PE=1 SV=2	Q9P2B2	PTGFRN	264000000	141000000	25000000	83700000	12700000	0	15600000	6	7.74286e+07
40S ribosomal protein S2 OS=Homo sapiens OX=9606 GN=RPS2 PE=1 SV=2	P15880	RPS2	439000000	45200000	2875300	23800000	25400000	0	678950	6	76707750
Moesin OS=Homo sapiens OX=9606 GN=MSN PE=1 SV=3	P26038	MSN	169000000	83500000	18400000	159000000	65200000	30800000	0	6	7.51286e+07
Annexin A11 OS=Homo sapiens OX=9606 GN=ANXA11 PE=1 SV=1	P50995	ANXA11	257000000	95300000	18100000	78800000	46000000	1106300	0	6	70900900
Cofilin-1 OS=Homo sapiens OX=9606 GN=CFL1 PE=1 SV=3	P23528	CFL1	279000000	20300000	36400000	142000000	12900000	0	4267200	6	7.06953e+07
Sodium/potassium-transporting ATPase subunit alpha-1 OS=Homo sapiens OX=9606 GN=ATP1A1 PE=1 SV=1	P05023	ATP1A1	178000000	110000000	24300000	72500000	89800000	1700400	0	6	6.80429e+07
Ras-related protein Rab-7a OS=Homo sapiens OX=9606 GN=RAB7A PE=1 SV=1	A0A6Q8PH84	RAB7A	333000000	14300000	7207700	37100000	5997700	59000000	0	6	6.52293e+07
Tetraspanin OS=Homo sapiens OX=9606 GN=CD9 PE=1 SV=2	A0A087WU13	CD9	5651400	188000000	50600000	32700000	145000000	5912300	0	6	6.11234e+07
Neutral alpha-glucosidase AB OS=Homo sapiens OX=9606 GN=GANAB PE=1 SV=3	Q14697	GANAB	359000000	12000000	6253100	28900000	12200000	831100	0	6	5.98835e+07
Calreticulin OS=Homo sapiens OX=9606 GN=CALR PE=1 SV=1	A0A7P0T861	CALR	371000000	5941900	5433400	15000000	9684100	1627100	0	6	5.83838e+07
40S ribosomal protein S9 OS=Homo sapiens OX=9606 GN=RPS9 PE=1 SV=3	P46781	RPS9	273000000	34300000	6681800	42200000	5900800	9723600	0	6	5.31152e+07
Prelamin-A/C OS=Homo sapiens OX=9606 GN=LMNA PE=1 SV=1	A0A6Q8PFJ0	LMNA	155000000	39100000	0	16200000	123000000	1789500	34800000	6	5.28414e+07
Leukocyte surface antigen CD47 OS=Homo sapiens OX=9606 GN=CD47 PE=1 SV=1	Q08722	CD47	206000000	115000000	7101100	7492400	12600000	7475200	0	6	5.08098e+07
Carboxypeptidase Q OS=Homo sapiens OX=9606 GN=CPQ PE=1 SV=1	Q9Y646	CPQ	18500000	125000000	4957700	0	84800000	63600000	24100000	6	45851100
Peroxiredoxin-6 OS=Homo sapiens OX=9606 GN=PRDX6 PE=1 SV=3	P30041	PRDX6	108000000	81200000	25300000	76400000	26100000	0	1572500	6	4.55104e+07
Epoxide hydrolase 1 OS=Homo sapiens OX=9606 GN=EPHX1 PE=1 SV=1	P07099	EPHX1	125000000	147000000	1034300	17300000	22800000	1304500	0	6	4.49198e+07
Immunoglobulin heavy constant gamma 2 (Fragment) OS=Homo sapiens OX=9606 GN=IGHG2 PE=1 SV=1	A0A286YEY4	IGHG2	190000000	57000000	21200000	0	34300000	4000400	6324000	6	44689200
Immunoglobulin heavy constant gamma 4 (Fragment) OS=Homo sapiens OX=9606 GN=IGHG4 PE=1 SV=1	A0A286YFJ8	IGHG4	190000000	57000000	21200000	0	34300000	4000400	6324000	6	44689200
5'-nucleotidase OS=Homo sapiens OX=9606 GN=NT5E PE=1 SV=1	P21589	NT5E	110000000	138000000	12800000	30900000	16400000	4325100	0	6	4.46322e+07
ADP-ribosylation factor 1 OS=Homo sapiens OX=9606 GN=ARF1 PE=1 SV=2	P84077	ARF1	151000000	14300000	44000000	42500000	22600000	6125100	0	6	4.0075e+07
Ezrin OS=Homo sapiens OX=9606 GN=EZR PE=1 SV=3	E7EQR4	EZR	56400000	41500000	14100000	34400000	76200000	55600000	0	6	3.97429e+07
Cofilin-2 OS=Homo sapiens OX=9606 GN=CFL2 PE=1 SV=1	Q9Y281	CFL2	119000000	15100000	16600000	106000000	12900000	0	4267200	6	3.91239e+07
Integrin beta OS=Homo sapiens OX=9606 GN=ITGB1 PE=1 SV=1	A0A7I2V2F9	ITGB1	110000000	47600000	14400000	89500000	8623800	0	1593500	6	3.88168e+07
Tropomyosin alpha-3 chain OS=Homo sapiens OX=9606 GN=TPM3 PE=1 SV=1	A0A087WWU8	TPM3	99500000	4992300	0	54900000	19000000	4427100	87800000	6	3.86599e+07
Syntenin-1 OS=Homo sapiens OX=9606 GN=SDCBP PE=1 SV=1	O00560	SDCBP	86600000	125000000	5427700	14700000	31100000	7081300	0	6	3.85584e+07
Periostin OS=Homo sapiens OX=9606 GN=POSTN PE=1 SV=2	Q15063	POSTN	69100000	52800000	42100000	63300000	7915600	7781000	0	6	34713800
Caspase-14 OS=Homo sapiens OX=9606 GN=CASP14 PE=1 SV=2	P31944	CASP14	22200000	60900000	1886200	0	97700000	2907100	46800000	6	3.3199e+07
Filaggrin-2 OS=Homo sapiens OX=9606 GN=FLG2 PE=1 SV=1	Q5D862	FLG2	485900	1827500	5193200	14100000	185000000	0	610180	6	2.96024e+07
ADP-ribosylation factor 5 OS=Homo sapiens OX=9606 GN=ARF5 PE=1 SV=2	P84085	ARF5	110000000	3060800	15100000	52500000	5898900	6125100	0	6	27526400
Radixin OS=Homo sapiens OX=9606 GN=RDX PE=1 SV=1	P35241	RDX	38500000	26500000	14100000	36100000	47100000	29000000	0	6	2.73286e+07
Ras-related protein Rab-5C OS=Homo sapiens OX=9606 GN=RAB5C PE=1 SV=2	P51148	RAB5C	97500000	11900000	9021600	55000000	8063500	3799900	0	6	2.64693e+07
Ras-related protein Rab-5B OS=Homo sapiens OX=9606 GN=RAB5B PE=1 SV=1	P61020	RAB5B	97500000	10400000	9021600	55000000	8063500	3799900	0	6	26255000
Ras-related protein Rab-5A OS=Homo sapiens OX=9606 GN=RAB5A PE=1 SV=2	P20339	RAB5A	97500000	9891100	9021600	55000000	8063500	3799900	0	6	26182300
40S ribosomal protein S5 (Fragment) OS=Homo sapiens OX=9606 GN=RPS5 PE=1 SV=1	M0R0F0	RPS5	159000000	609840	630180	4864300	505480	2328800	0	6	2.39912e+07
HLA-DRA OS=Homo sapiens OX=9606 GN=HLA-DRA PE=1 SV=1	A0A0G2JMH6	HLA-DRA	96000000	20500000	3197800	5124800	8531200	2485200	0	6	1.94056e+07
Catalase OS=Homo sapiens OX=9606 GN=CAT PE=1 SV=3	P04040	CAT	30900000	16000000	1482900	13600000	21900000	0	1762900	6	1.22351e+07
Synaptophysin-like protein 1 OS=Homo sapiens OX=9606 GN=SYPL1 PE=1 SV=1	Q16563	SYPL1	31500000	8936100	2679600	8087200	3169400	0	918230	6	7.89865e+06
Lysosome-associated membrane glycoprotein 2 OS=Homo sapiens OX=9606 GN=LAMP2 PE=1 SV=2	P13473	LAMP2	18900000	9819600	4924100	7538400	3522200	0	1987500	6	6.67026e+06
UTP--glucose-1-phosphate uridylyltransferase OS=Homo sapiens OX=9606 GN=UGP2 PE=1 SV=2	A0A087WYS1	UGP2	3944300	389650	2057900	1831100	1885700	1059000	0	6	1.59538e+06
Histone H1.2 OS=Homo sapiens OX=9606 GN=H1-2 PE=1 SV=2	P16403	H1-2	0	599000000	0	6250000000	1310000000	491000000	68700000	5	1.24553e+09
Complement C3 OS=Homo sapiens OX=9606 GN=C3 PE=1 SV=2	P01024	C3	85400000	332000000	2260000000	5890000000	30200000	0	0	5	1.22823e+09
Histone H1.3 OS=Homo sapiens OX=9606 GN=H1-3 PE=1 SV=2	P16402	H1-3	0	599000000	0	5780000000	1310000000	491000000	68700000	5	1.17839e+09
Histone H1.4 OS=Homo sapiens OX=9606 GN=H1-4 PE=1 SV=2	P10412	H1-4	0	599000000	0	5780000000	1310000000	491000000	68700000	5	1.17839e+09
Fibronectin OS=Homo sapiens OX=9606 GN=FN1 PE=1 SV=5	P02751	FN1	270000000	366000000	604000000	1420000000	0	0	29700000	5	3.84243e+08
Tubulin beta-8 chain OS=Homo sapiens OX=9606 GN=TUBB8 PE=1 SV=2	Q3ZCM7	TUBB8	914000000	168000000	285000000	762000000	238000000	0	0	5	3.38143e+08
Gelsolin OS=Homo sapiens OX=9606 GN=GSN PE=1 SV=1	P06396	GSN	456000000	88500000	392000000	1280000000	10500000	0	0	5	3.18143e+08
Vitronectin OS=Homo sapiens OX=9606 GN=VTN PE=1 SV=1	P04004	VTN	358000000	173000000	489000000	1090000000	7611900	0	0	5	3.02516e+08
Clathrin heavy chain OS=Homo sapiens OX=9606 GN=CLTC PE=1 SV=1	A0A087WVQ6	CLTC	1610000000	154000000	25500000	95300000	144000000	0	0	5	2.89829e+08
Fibrinogen beta chain OS=Homo sapiens OX=9606 GN=FGB PE=1 SV=2	P02675	FGB	420000000	33500000	361000000	970000000	16000000	0	0	5	2.57214e+08
Membrane primary amine oxidase OS=Homo sapiens OX=9606 GN=AOC3 PE=1 SV=3	Q16853	AOC3	935000000	370000000	181000000	178000000	0	0	33600000	5	2.42514e+08
Myosin-9 OS=Homo sapiens OX=9606 GN=MYH9 PE=1 SV=4	P35579	MYH9	482000000	32700000	326000000	747000000	17700000	0	0	5	2.29343e+08
Adenosylhomocysteinase OS=Homo sapiens OX=9606 GN=AHCY PE=1 SV=4	P23526	AHCY	442000000	56100000	165000000	726000000	28600000	0	0	5	2.02529e+08
Major vault protein OS=Homo sapiens OX=9606 GN=MVP PE=1 SV=4	Q14764	MVP	501000000	762000000	35100000	83100000	27900000	0	0	5	201300000
Myosin-10 OS=Homo sapiens OX=9606 GN=MYH10 PE=1 SV=3	P35580	MYH10	546000000	33800000	230000000	573000000	12500000	0	0	5	1.99329e+08
Immunoglobulin kappa constant OS=Homo sapiens OX=9606 GN=IGKC PE=1 SV=2	P01834	IGKC	888000000	214000000	18800000	0	243000000	29500000	0	5	1.99043e+08
Plasminogen OS=Homo sapiens OX=9606 GN=PLG PE=1 SV=2	P00747	PLG	43800000	5175100	439000000	809000000	9415800	0	0	5	1.86627e+08
Protein S100-A8 OS=Homo sapiens OX=9606 GN=S100A8 PE=1 SV=1	P05109	S100A8	230000000	722000000	51600000	0	108000000	0	107000000	5	1.74086e+08
Stomatin OS=Homo sapiens OX=9606 GN=STOM PE=1 SV=3	P27105	STOM	747000000	215000000	122000000	92300000	24300000	0	0	5	1.71514e+08
Profilin-1 OS=Homo sapiens OX=9606 GN=PFN1 PE=1 SV=2	P07737	PFN1	698000000	16600000	81800000	348000000	1340600	0	0	5	1.63677e+08
Eukaryotic initiation factor 4A-II OS=Homo sapiens OX=9606 GN=EIF4A2 PE=1 SV=2	Q14240	EIF4A2	980000000	38300000	7601600	64400000	24100000	0	0	5	1.592e+08
Eukaryotic initiation factor 4A-I OS=Homo sapiens OX=9606 GN=EIF4A1 PE=1 SV=1	P60842	EIF4A1	980000000	35000000	7601600	64400000	18900000	0	0	5	1.57986e+08
Dermcidin OS=Homo sapiens OX=9606 GN=DCD PE=1 SV=2	P81605	DCD	295000000	237000000	40600000	0	495000000	31500000	0	5	1.57014e+08
Fructose-bisphosphate aldolase A OS=Homo sapiens OX=9606 GN=ALDOA PE=1 SV=2	P04075	ALDOA	1040000000	5387400	0	26900000	3145500	675970	0	5	1.5373e+08
40S ribosomal protein SA OS=Homo sapiens OX=9606 GN=RPSA PE=1 SV=1	A0A0C4DG17	RPSA	929000000	31500000	5285200	96500000	7004800	0	0	5	1.52756e+08
Receptor of activated protein C kinase 1 OS=Homo sapiens OX=9606 GN=RACK1 PE=1 SV=3	P63244	RACK1	834000000	64000000	4534300	61800000	46300000	0	0	5	1.44376e+08
Complement C5 OS=Homo sapiens OX=9606 GN=C5 PE=1 SV=4	P01031	C5	188000000	58700000	156000000	572000000	5733700	0	0	5	1.40062e+08
Transgelin OS=Homo sapiens OX=9606 GN=TAGLN PE=1 SV=4	Q01995	TAGLN	776000000	4901500	45700000	142000000	0	0	3523700	5	1.38875e+08
Elongation factor 2 OS=Homo sapiens OX=9606 GN=EEF2 PE=1 SV=4	P13639	EEF2	832000000	9872500	12300000	57300000	16000000	0	0	5	1.32496e+08
Guanine nucleotide-binding protein G(s) subunit alpha isoforms short OS=Homo sapiens OX=9606 GN=GNAS PE=1 SV=2	A0A7I2V5R6	GNAS	561000000	145000000	27600000	124000000	65200000	0	0	5	1.31829e+08
Fibrinogen gamma chain OS=Homo sapiens OX=9606 GN=FGG PE=1 SV=1	C9JC84	FGG	273000000	12400000	177000000	422000000	14300000	0	0	5	1.28386e+08
Guanine nucleotide-binding protein G(o) subunit alpha OS=Homo sapiens OX=9606 GN=GNAO1 PE=1 SV=4	P09471	GNAO1	494000000	121000000	36700000	124000000	79100000	0	0	5	1.22114e+08
EH domain-containing protein 1 OS=Homo sapiens OX=9606 GN=EHD1 PE=1 SV=2	Q9H4M9	EHD1	414000000	75500000	62600000	288000000	1621800	0	0	5	1.20246e+08
EH domain-containing protein 3 OS=Homo sapiens OX=9606 GN=EHD3 PE=1 SV=2	Q9NZN3	EHD3	414000000	72700000	62600000	288000000	1621800	0	0	5	1.19846e+08
Aldehyde dehydrogenase, mitochondrial OS=Homo sapiens OX=9606 GN=ALDH2 PE=1 SV=2	P05091	ALDH2	678000000	73400000	15700000	23900000	0	44500000	0	5	1.19357e+08
Glycogen phosphorylase, brain form OS=Homo sapiens OX=9606 GN=PYGB PE=1 SV=5	P11216	PYGB	692000000	23400000	13500000	49300000	996630	0	0	5	1.11314e+08
Galectin-3-binding protein OS=Homo sapiens OX=9606 GN=LGALS3BP PE=1 SV=1	Q08380	LGALS3BP	13000000	639000000	23300000	0	40600000	24700000	0	5	105800000
Desmoplakin OS=Homo sapiens OX=9606 GN=DSP PE=1 SV=3	P15924	DSP	106000000	216000000	0	5971300	325000000	0	54600000	5	1.01082e+08
40S ribosomal protein S18 OS=Homo sapiens OX=9606 GN=RPS18 PE=1 SV=3	P62269	RPS18	635000000	46700000	993790	22900000	1440000	0	0	5	1.01005e+08
Ubiquitin-like modifier-activating enzyme 1 OS=Homo sapiens OX=9606 GN=UBA1 PE=1 SV=3	P22314	UBA1	619000000	14100000	12600000	48000000	11400000	0	0	5	1.00729e+08
Junction plakoglobin OS=Homo sapiens OX=9606 GN=JUP PE=1 SV=3	P14923	JUP	99600000	239000000	0	10700000	282000000	0	47900000	5	9.70286e+07
Myeloperoxidase OS=Homo sapiens OX=9606 GN=MPO PE=1 SV=1	P05164	MPO	147000000	282000000	120000000	22800000	91100000	0	0	5	94700000
Deleted in malignant brain tumors 1 protein OS=Homo sapiens OX=9606 GN=DMBT1 PE=1 SV=1	A0A590UJ76	DMBT1	18000000	81400000	93100000	463000000	6362100	0	0	5	9.45517e+07
Ras-related C3 botulinum toxin substrate 1 OS=Homo sapiens OX=9606 GN=RAC1 PE=1 SV=1	P63000	RAC1	260000000	84200000	69400000	211000000	31700000	0	0	5	9.37571e+07
Elongation factor 1-gamma OS=Homo sapiens OX=9606 GN=EEF1G PE=1 SV=3	P26641	EEF1G	575000000	5451300	1470300	42700000	2837100	0	0	5	8.9637e+07
40S ribosomal protein S3 OS=Homo sapiens OX=9606 GN=RPS3 PE=1 SV=2	P23396	RPS3	517000000	42500000	6652600	35600000	25200000	0	0	5	8.95647e+07
Ras-related C3 botulinum toxin substrate 2 OS=Homo sapiens OX=9606 GN=RAC2 PE=1 SV=1	B1AH77	RAC2	281000000	66200000	69400000	170000000	29300000	0	0	5	8.79857e+07
Actin-related protein 2 OS=Homo sapiens OX=9606 GN=ACTR2 PE=1 SV=1	P61160	ACTR2	542000000	13500000	1376700	22700000	2004500	0	0	5	8.3083e+07
Chloride intracellular channel protein 1 OS=Homo sapiens OX=9606 GN=CLIC1 PE=1 SV=4	O00299	CLIC1	538000000	9191300	4922700	27600000	1603400	0	0	5	8.30453e+07
Fibulin-1 OS=Homo sapiens OX=9606 GN=FBLN1 PE=1 SV=4	P23142	FBLN1	98500000	27800000	121000000	305000000	1613700	0	0	5	7.91305e+07
Ras-related protein Rab-10 OS=Homo sapiens OX=9606 GN=RAB10 PE=1 SV=1	P61026	RAB10	250000000	61100000	55800000	183000000	472410	0	0	5	78624630
Protein S100-A6 OS=Homo sapiens OX=9606 GN=S100A6 PE=1 SV=1	P06703	S100A6	384000000	36900000	41600000	0	68000000	18100000	0	5	7.83714e+07
Cytoplasmic dynein 1 heavy chain 1 OS=Homo sapiens OX=9606 GN=DYNC1H1 PE=1 SV=5	Q14204	DYNC1H1	402000000	24200000	15600000	87300000	2989500	0	0	5	7.60128e+07
Alcohol dehydrogenase class-3 OS=Homo sapiens OX=9606 GN=ADH5 PE=1 SV=4	P11766	ADH5	422000000	14700000	1891800	89800000	810660	0	0	5	7.56004e+07
60S ribosomal protein L18 OS=Homo sapiens OX=9606 GN=RPL18 PE=1 SV=1	G3V203	RPL18	274000000	45400000	2959200	175000000	9815300	0	0	5	72453500
Peroxiredoxin-2 OS=Homo sapiens OX=9606 GN=PRDX2 PE=1 SV=5	P32119	PRDX2	198000000	136000000	6652700	62000000	62400000	0	0	5	66436100
Thy-1 antigen (Fragment) OS=Homo sapiens OX=9606 GN=THY1 PE=1 SV=8	E9PIM6	THY1	265000000	63700000	16800000	83100000	0	0	7218400	5	6.22598e+07
CD44 antigen OS=Homo sapiens OX=9606 GN=CD44 PE=1 SV=2	H0YD13	CD44	138000000	5716600	26300000	0	2582900	0	250000000	5	6.03714e+07
Ribosomal protein L15 (Fragment) OS=Homo sapiens OX=9606 GN=RPL15 PE=1 SV=1	A0A2R8YEM3	RPL15	265000000	84200000	3973800	26600000	36100000	0	0	5	5.94105e+07
Myosin light polypeptide 6 OS=Homo sapiens OX=9606 GN=MYL6 PE=1 SV=1	F8W1R7	MYL6	175000000	23700000	88100000	120000000	4024100	0	0	5	5.86892e+07
Golgi-associated plant pathogenesis-related protein 1 OS=Homo sapiens OX=9606 GN=GLIPR2 PE=1 SV=3	Q9H4G4	GLIPR2	294000000	17700000	8367700	73800000	4245500	0	0	5	5.68733e+07
ADP-ribosylation factor 4 OS=Homo sapiens OX=9606 GN=ARF4 PE=1 SV=3	P18085	ARF4	324000000	0	8277900	36800000	4690400	5147400	0	5	5.41308e+07
Programmed cell death 6-interacting protein OS=Homo sapiens OX=9606 GN=PDCD6IP PE=1 SV=1	Q8WUM4	PDCD6IP	302000000	27300000	11800000	25700000	12000000	0	0	5	5.41143e+07
Serum amyloid P-component OS=Homo sapiens OX=9606 GN=APCS PE=1 SV=2	P02743	APCS	313000000	43300000	0	7721000	8108300	0	4822400	5	5.38502e+07
Protein disulfide-isomerase A3 OS=Homo sapiens OX=9606 GN=PDIA3 PE=1 SV=4	P30101	PDIA3	211000000	22300000	15900000	83300000	37000000	0	0	5	5.27857e+07
F-actin-capping protein subunit alpha-1 OS=Homo sapiens OX=9606 GN=CAPZA1 PE=1 SV=3	P52907	CAPZA1	325000000	7318600	5485400	22800000	1859900	0	0	5	5.17806e+07
Plasma membrane calcium-transporting ATPase 4 OS=Homo sapiens OX=9606 GN=ATP2B4 PE=1 SV=2	P23634	ATP2B4	214000000	80800000	4097400	60100000	2370100	0	0	5	5.16239e+07
Immunoglobulin J chain OS=Homo sapiens OX=9606 GN=JCHAIN PE=1 SV=4	P01591	JCHAIN	123000000	33100000	28800000	92600000	81200000	0	0	5	5.12429e+07
Sodium/potassium-transporting ATPase subunit alpha OS=Homo sapiens OX=9606 GN=ATP1A2 PE=1 SV=1	B1AKY9	ATP1A2	128000000	85700000	9061400	54100000	76200000	0	0	5	5.04373e+07
Skin-specific protein 32 OS=Homo sapiens OX=9606 GN=XP32 PE=1 SV=1	Q5T750	XP32	58800000	72500000	0	22000000	96500000	0	83000000	5	4.75429e+07
Sorcin OS=Homo sapiens OX=9606 GN=SRI PE=1 SV=1	C9J0K6	SRI	227000000	14400000	8733800	18700000	61500000	0	0	5	4.71905e+07
Rab GDP dissociation inhibitor beta OS=Homo sapiens OX=9606 GN=GDI2 PE=1 SV=2	P50395	GDI2	215000000	18400000	36800000	39700000	853770	0	0	5	4.43934e+07
4-trimethylaminobutyraldehyde dehydrogenase OS=Homo sapiens OX=9606 GN=ALDH9A1 PE=1 SV=3	P49189	ALDH9A1	260000000	9795100	3730200	16600000	17900000	0	0	5	4.40036e+07
Annexin A7 OS=Homo sapiens OX=9606 GN=ANXA7 PE=1 SV=3	P20073	ANXA7	153000000	59200000	2594900	60100000	33100000	0	0	5	4.39993e+07
F-actin-capping protein subunit beta OS=Homo sapiens OX=9606 GN=CAPZB PE=1 SV=2	B1AK87	CAPZB	253000000	17200000	5575500	27700000	3432900	0	0	5	4.38441e+07
CD63 antigen (Fragment) OS=Homo sapiens OX=9606 GN=CD63 PE=1 SV=1	F8VNT9	CD63	171000000	69100000	15200000	19300000	32000000	0	0	5	43800000
Decorin OS=Homo sapiens OX=9606 GN=DCN PE=1 SV=1	P07585	DCN	42100000	141000000	0	0	69200000	40700000	6940800	5	4.28487e+07
Hornerin OS=Homo sapiens OX=9606 GN=HRNR PE=1 SV=2	Q86YZ3	HRNR	90500000	80400000	0	4614500	71200000	0	51100000	5	4.25449e+07
Vinculin OS=Homo sapiens OX=9606 GN=VCL PE=1 SV=4	P18206	VCL	135000000	27200000	24600000	88700000	15500000	0	0	5	4.15714e+07
Creatine kinase B-type OS=Homo sapiens OX=9606 GN=CKB PE=1 SV=1	P12277	CKB	212000000	1674200	9845500	38100000	4042400	0	0	5	3.79517e+07
Beta-2-glycoprotein 1 OS=Homo sapiens OX=9606 GN=APOH PE=1 SV=3	P02749	APOH	72900000	23300000	86100000	61600000	14600000	0	0	5	3.69286e+07
Actin-related protein 2/3 complex subunit 4 OS=Homo sapiens OX=9606 GN=ARPC4-TTLL3 PE=3 SV=1	F8WCF6	ARPC4-TTLL3	226000000	6027900	2009200	11900000	3248200	0	0	5	35597900
Transgelin-2 OS=Homo sapiens OX=9606 GN=TAGLN2 PE=1 SV=3	P37802	TAGLN2	112000000	5531300	43600000	82400000	3097900	0	0	5	3.52327e+07
Serine/threonine-protein phosphatase 2A 65 kDa regulatory subunit A alpha isoform OS=Homo sapiens OX=9606 GN=PPP2R1A PE=1 SV=4	P30153	PPP2R1A	199000000	4457800	3905700	12400000	3863000	0	0	5	3.19466e+07
Prenylcysteine oxidase 1 OS=Homo sapiens OX=9606 GN=PCYOX1 PE=1 SV=3	Q9UHG3	PCYOX1	37300000	32200000	18700000	119000000	3456600	0	0	5	30093800
Transmembrane emp24 domain-containing protein 10 OS=Homo sapiens OX=9606 GN=TMED10 PE=1 SV=2	P49755	TMED10	173000000	29400000	0	2730600	2505400	770050	0	5	2.97723e+07
HLA class I histocompatibility antigen, A alpha chain OS=Homo sapiens OX=9606 GN=HLA-A PE=1 SV=2	P04439	HLA-A	138000000	25200000	0	17300000	18900000	3011000	0	5	2.89159e+07
Band 3 anion transport protein OS=Homo sapiens OX=9606 GN=SLC4A1 PE=1 SV=3	P02730	SLC4A1	9926800	46300000	45100000	87500000	721750	0	0	5	2.70784e+07
ATP synthase subunit alpha, mitochondrial OS=Homo sapiens OX=9606 GN=ATP5F1A PE=1 SV=1	P25705	ATP5F1A	31800000	5586500	0	5111400	90100000	40900000	0	5	2.47854e+07
Serpin B12 OS=Homo sapiens OX=9606 GN=SERPINB12 PE=1 SV=1	Q96P63	SERPINB12	36600000	50000000	0	6020000	65000000	0	15600000	5	2.47457e+07
Solute carrier family 2, facilitated glucose transporter member 1 OS=Homo sapiens OX=9606 GN=SLC2A1 PE=1 SV=2	P11166	SLC2A1	3339800	16700000	38000000	113000000	1396500	0	0	5	2.46338e+07
60S ribosomal protein L7 OS=Homo sapiens OX=9606 GN=RPL7 PE=1 SV=1	P18124	RPL7	90500000	30200000	6262400	32600000	3835800	0	0	5	23342600
Ras GTPase-activating-like protein IQGAP1 OS=Homo sapiens OX=9606 GN=IQGAP1 PE=1 SV=1	P46940	IQGAP1	118000000	2833700	7621700	29100000	1252100	0	0	5	2.26868e+07
Desmoglein-1 OS=Homo sapiens OX=9606 GN=DSG1 PE=1 SV=2	Q02413	DSG1	31400000	31400000	0	4649000	82300000	0	7285400	5	2.24335e+07
Myosin regulatory light polypeptide 9 OS=Homo sapiens OX=9606 GN=MYL9 PE=1 SV=4	P24844	MYL9	61200000	3814000	31600000	48600000	4804500	0	0	5	2.14312e+07
Rho GDP-dissociation inhibitor 1 OS=Homo sapiens OX=9606 GN=ARHGDIA PE=1 SV=1	J3KRE2	ARHGDIA	78000000	6007500	3896000	56500000	4141600	0	0	5	2.12207e+07
Annexin A3 OS=Homo sapiens OX=9606 GN=ANXA3 PE=1 SV=3	P12429	ANXA3	78600000	16900000	19600000	24500000	4601200	0	0	5	2.06002e+07
F-actin-capping protein subunit alpha-2 OS=Homo sapiens OX=9606 GN=CAPZA2 PE=1 SV=3	P47755	CAPZA2	115000000	5473300	5485400	16200000	1859900	0	0	5	2.05741e+07
Protein disulfide-isomerase OS=Homo sapiens OX=9606 GN=P4HB PE=1 SV=1	A0A7P0TA35	P4HB	110000000	6889100	1717600	20300000	1362800	0	0	5	20038500
ATP-dependent 6-phosphofructokinase, liver type OS=Homo sapiens OX=9606 GN=PFKL PE=1 SV=6	P17858	PFKL	77400000	1019700	7332700	46200000	7203600	0	0	5	1.98794e+07
Myosin regulatory light chain 12A OS=Homo sapiens OX=9606 GN=MYL12A PE=1 SV=1	J3QRS3	MYL12A	39100000	3814000	27900000	48600000	9578000	0	0	5	1.84274e+07
Dipeptidyl peptidase 4 OS=Homo sapiens OX=9606 GN=DPP4 PE=1 SV=1	A0A7I2V2R5	DPP4	22000000	57600000	0	22300000	4647800	9874400	0	5	1.66317e+07
HLA class I histocompatibility antigen, alpha chain G OS=Homo sapiens OX=9606 GN=HLA-G PE=1 SV=1	A0A0G2JPQ3	HLA-G	78900000	0	6042000	16700000	6084500	3011000	0	5	1.58196e+07
Flotillin OS=Homo sapiens OX=9606 GN=FLOT2 PE=1 SV=1	E7EMK3	FLOT2	20900000	2861500	12900000	69800000	3966200	0	0	5	1.57754e+07
Membrane-associated progesterone receptor component 1 OS=Homo sapiens OX=9606 GN=PGRMC1 PE=1 SV=3	O00264	PGRMC1	74100000	10400000	3005900	11300000	6516600	0	0	5	1.50461e+07
Nidogen-1 OS=Homo sapiens OX=9606 GN=NID1 PE=1 SV=3	P14543	NID1	21700000	41500000	5255900	30400000	5475500	0	0	5	1.49045e+07
Plasma protease C1 inhibitor OS=Homo sapiens OX=9606 GN=SERPING1 PE=1 SV=1	A0A7I2V2D2	SERPING1	7292600	52700000	15900000	26500000	649410	0	0	5	1.47203e+07
Disintegrin and metalloproteinase domain-containing protein 10 OS=Homo sapiens OX=9606 GN=ADAM10 PE=1 SV=1	O14672	ADAM10	39000000	22300000	3393400	30500000	5080900	0	0	5	14324900
Phosphatidylethanolamine-binding protein 1 OS=Homo sapiens OX=9606 GN=PEBP1 PE=1 SV=3	P30086	PEBP1	68200000	10500000	12300000	3122700	4999400	0	0	5	14160300
Serine protease HTRA1 OS=Homo sapiens OX=9606 GN=HTRA1 PE=1 SV=1	Q92743	HTRA1	0	79300000	5375700	3668100	4867900	3508300	0	5	1.38171e+07
Thioredoxin OS=Homo sapiens OX=9606 GN=TXN PE=1 SV=3	P10599	TXN	81600000	965690	0	940300	2614000	0	1465500	5	1.25122e+07
Versican core protein OS=Homo sapiens OX=9606 GN=VCAN PE=1 SV=3	P13611	VCAN	31900000	16200000	0	0	18600000	1342600	2299200	5	1.00488e+07
Protein S100-A14 OS=Homo sapiens OX=9606 GN=S100A14 PE=1 SV=1	Q9HCY8	S100A14	6651300	13800000	0	0	24000000	11800000	9200500	5	9.35026e+06
Transforming growth factor-beta-induced protein ig-h3 OS=Homo sapiens OX=9606 GN=TGFBI PE=1 SV=1	Q15582	TGFBI	1009700	11500000	13400000	29400000	0	0	1228500	5	8.07689e+06
Metalloproteinase inhibitor 1 OS=Homo sapiens OX=9606 GN=TIMP1 PE=1 SV=1	P01033	TIMP1	0	22000000	17900000	0	6787900	3307100	1771400	5	7395200
Olfactomedin-like protein 3 OS=Homo sapiens OX=9606 GN=OLFML3 PE=1 SV=1	B4DNG0	OLFML3	19800000	3490700	2909900	9058800	1554500	0	0	5	5.25913e+06
Dolichyl-diphosphooligosaccharide--protein glycosyltransferase subunit 2 OS=Homo sapiens OX=9606 GN=RPN2 PE=1 SV=3	P04844	RPN2	18600000	3031400	1540100	6994700	4434400	0	0	5	4.94294e+06
Galectin-3 OS=Homo sapiens OX=9606 GN=LGALS3 PE=1 SV=5	P17931	LGALS3	15900000	2973100	2028200	6697600	1519300	0	0	5	4.15974e+06

## Sheet: 91 hFTE sEV proteins
Identified Proteins (3690)	Accession Number	Alternate ID	Sample 01	Sample 02	Sample 03	Sample 04	Sample 05	Sample 06	Sample 07	Count_presence	Average Abundance
Histone H4 OS=Homo sapiens OX=9606 GN=H4C1 PE=1 SV=2	P62805	H4C1	9970000000	118000000000	19400000000	68600000000	70300000000	28700000000	42700000000	7	5.10957e+10		91 proteins present in all 7 biological replicate samples
Histone H2B type 1-K OS=Homo sapiens OX=9606 GN=H2BC12 PE=1 SV=3	O60814	H2BC12	1660000000	45300000000	6170000000	32600000000	16300000000	1070000000	3080000000	7	1.51686e+10
Histone H2B type 1-J OS=Homo sapiens OX=9606 GN=H2BC11 PE=1 SV=3	P06899	H2BC11	1380000000	46300000000	6780000000	32600000000	15600000000	1100000000	2220000000	7	15140000000
Hemoglobin subunit alpha OS=Homo sapiens OX=9606 GN=HBA1 PE=1 SV=2	P69905	HBA1	23100000000	17700000000	6430000000	49100000000	4550000000	1070000000	84600000	7	1.45764e+10
Histone H2A type 1-B/E OS=Homo sapiens OX=9606 GN=H2AC4 PE=1 SV=2	P04908	H2AC4	1680000000	25800000000	6340000000	35000000000	19100000000	5220000000	6750000000	7	14270000000
Histone H2A type 2-C OS=Homo sapiens OX=9606 GN=H2AC20 PE=1 SV=4	Q16777	H2AC20	1680000000	25800000000	6340000000	35000000000	19100000000	5220000000	6750000000	7	14270000000
Histone H2A.Z OS=Homo sapiens OX=9606 GN=H2AZ1 PE=1 SV=2	P0C0S5	H2AZ1	1670000000	25500000000	5670000000	33100000000	18800000000	4920000000	6040000000	7	1.36714e+10
Histone H2AX OS=Homo sapiens OX=9606 GN=H2AX PE=1 SV=2	P16104	H2AX	1680000000	25200000000	5670000000	32900000000	18700000000	4920000000	6000000000	7	1.35814e+10
Actin, aortic smooth muscle OS=Homo sapiens OX=9606 GN=ACTA2 PE=1 SV=1	P62736	ACTA2	59900000000	5720000000	2490000000	14400000000	724000000	341000000	1280000000	7	1.21221e+10
Histone H3-7 OS=Homo sapiens OX=9606 GN=H3-7 PE=1 SV=1	Q5TEC6	H3-7	1240000000	40100000000	3240000000	17000000000	14800000000	2860000000	2520000000	7	11680000000
Actin, gamma-enteric smooth muscle OS=Homo sapiens OX=9606 GN=ACTG2 PE=1 SV=1	P63267	ACTG2	59900000000	3390000000	2130000000	12600000000	531000000	289000000	883000000	7	11389000000
Actin, cytoplasmic 2 OS=Homo sapiens OX=9606 GN=ACTG1 PE=1 SV=1	P63261	ACTG1	59700000000	3990000000	2130000000	8160000000	958000000	346000000	554000000	7	10834000000
Histone H3 (Fragment) OS=Homo sapiens OX=9606 GN=H3-3B PE=1 SV=1	K7EK07	H3-3B	961000000	28800000000	2940000000	11200000000	14100000000	2870000000	2520000000	7	9.05586e+09
Actin, cytoplasmic 1 (Fragment) OS=Homo sapiens OX=9606 GN=ACTB PE=1 SV=1	A0A2R8Y793	ACTB	44700000000	3010000000	1730000000	5470000000	662000000	288000000	473000000	7	8.04757e+09
POTE ankyrin domain family member E OS=Homo sapiens OX=9606 GN=POTEE PE=2 SV=3	Q6S8J3	POTEE	44500000000	1630000000	1160000000	5260000000	465000000	186000000	297000000	7	7.64257e+09
Hemoglobin subunit beta OS=Homo sapiens OX=9606 GN=HBB PE=1 SV=2	P68871	HBB	10800000000	6770000000	7320000000	20300000000	3660000000	962000000	63700000	7	7125100000
Beta-actin-like protein 2 OS=Homo sapiens OX=9606 GN=ACTBL2 PE=1 SV=2	Q562R1	ACTBL2	34600000000	2230000000	970000000	5650000000	389000000	175000000	296000000	7	6330000000
Hemoglobin subunit delta OS=Homo sapiens OX=9606 GN=HBD PE=1 SV=2	P02042	HBD	8230000000	4380000000	6700000000	20200000000	2050000000	447000000	63200000	7	6.01003e+09
Alpha-globin OS=Homo sapiens OX=9606 GN=HBA2 PE=1 SV=1	G3V1N2	HBA2	3810000000	1910000000	6260000000	18700000000	810000000	281000000	84600000	7	4550800000
GLOBIN domain-containing protein OS=Homo sapiens OX=9606 PE=3 SV=1	A0A2R8Y7X9		1140000000	1650000000	4170000000	15500000000	361000000	97600000	22100000	7	3.27724e+09
Annexin A2 OS=Homo sapiens OX=9606 GN=ANXA2 PE=1 SV=2	P07355	ANXA2	9340000000	2460000000	1020000000	1540000000	1010000000	388000000	670000000	7	2.34686e+09
Serotransferrin OS=Homo sapiens OX=9606 GN=TF PE=1 SV=3	P02787	TF	940000000	2010000000	666000000	432000000	1590000000	1500000000	2610000000	7	1.39257e+09
Desmin OS=Homo sapiens OX=9606 GN=DES PE=1 SV=3	P17661	DES	5410000000	875000000	346000000	1270000000	346000000	135000000	764000000	7	1.30657e+09
Glyceraldehyde-3-phosphate dehydrogenase OS=Homo sapiens OX=9606 GN=GAPDH PE=1 SV=3	P04406	GAPDH	5820000000	450000000	120000000	730000000	355000000	22900000	32400000	7	1.07576e+09
Vacuolar protein sorting-associated protein 4A OS=Homo sapiens OX=9606 GN=VPS4A PE=1 SV=1	Q9UN37	VPS4A	296000000	55400000	537000000	712000000	468000000	2570000000	2250000000	7	9.84057e+08
Tubulin alpha-1A chain OS=Homo sapiens OX=9606 GN=TUBA1A PE=1 SV=1	Q71U36	TUBA1A	2570000000	540000000	689000000	2350000000	561000000	31500000	39200000	7	9.68671e+08
Tubulin alpha chain OS=Homo sapiens OX=9606 GN=TUBA1C PE=1 SV=1	F5H5D3	TUBA1C	2570000000	540000000	689000000	2350000000	561000000	31500000	39200000	7	9.68671e+08
Heat shock 70 kDa protein 1B OS=Homo sapiens OX=9606 GN=HSPA1B PE=1 SV=1	A0A0G2JIW1	HSPA1B	4190000000	581000000	477000000	1300000000	174000000	2628600	1400000	7	9.60861e+08
Tubulin alpha-4A chain OS=Homo sapiens OX=9606 GN=TUBA4A PE=1 SV=1	P68366	TUBA4A	1890000000	502000000	667000000	2350000000	420000000	18100000	39500000	7	8.40943e+08
Tubulin alpha chain (Fragment) OS=Homo sapiens OX=9606 GN=TUBA8 PE=1 SV=1	C9J2C0	TUBA8	1890000000	502000000	619000000	2350000000	420000000	26900000	35800000	7	8.34814e+08
Gc-globulin OS=Homo sapiens OX=9606 GN=GC PE=1 SV=1	D6RF35	GC	212000000	163000000	1620000000	1380000000	222000000	808000000	1200000000	7	8.00714e+08
Annexin A6 OS=Homo sapiens OX=9606 GN=ANXA6 PE=1 SV=3	P08133	ANXA6	2840000000	622000000	164000000	1630000000	54800000	32500000	85900000	7	775600000
Filamin-A OS=Homo sapiens OX=9606 GN=FLNA PE=1 SV=4	P21333	FLNA	3070000000	417000000	178000000	1230000000	15100000	3358800	61600000	7	7.10723e+08
Ubiquitin-40S ribosomal protein S27a OS=Homo sapiens OX=9606 GN=RPS27A PE=1 SV=2	P62979	RPS27A	989000000	1020000000	282000000	1210000000	691000000	396000000	383000000	7	7.10143e+08
Vimentin OS=Homo sapiens OX=9606 GN=VIM PE=1 SV=4	P08670	VIM	2090000000	628000000	208000000	869000000	443000000	72700000	367000000	7	6.68243e+08
Core histone macro-H2A.1 OS=Homo sapiens OX=9606 GN=MACROH2A1 PE=1 SV=4	O75367	MACROH2A1	254000000	1030000000	258000000	1720000000	784000000	307000000	283000000	7	6.62286e+08
Annexin A4 OS=Homo sapiens OX=9606 GN=ANXA4 PE=1 SV=4	P09525	ANXA4	2210000000	214000000	73100000	574000000	609000000	56900000	33500000	7	5.38643e+08
Haptoglobin OS=Homo sapiens OX=9606 GN=HP PE=1 SV=4	H0Y300	HP	445000000	997000000	256000000	657000000	535000000	458000000	75800000	7	4.89114e+08
Ceruloplasmin OS=Homo sapiens OX=9606 GN=CP PE=1 SV=1	P00450	CP	396000000	1070000000	170000000	222000000	937000000	374000000	200000000	7	4.81286e+08
Annexin A5 OS=Homo sapiens OX=9606 GN=ANXA5 PE=1 SV=2	P08758	ANXA5	1340000000	574000000	345000000	627000000	158000000	75600000	117000000	7	4.62371e+08
Tubulin beta chain OS=Homo sapiens OX=9606 GN=TUBB PE=1 SV=2	P07437	TUBB	1460000000	294000000	294000000	893000000	216000000	27100000	26600000	7	4.58671e+08
Tubulin beta-4B chain OS=Homo sapiens OX=9606 GN=TUBB4B PE=1 SV=1	P68371	TUBB4B	1180000000	316000000	285000000	825000000	550000000	39100000	10900000	7	458000000
Apolipoprotein C-III OS=Homo sapiens OX=9606 GN=APOC3 PE=1 SV=1	B0YIW2	APOC3	183000000	1280000000	221000000	424000000	462000000	346000000	260000000	7	4.53714e+08
Lumican OS=Homo sapiens OX=9606 GN=LUM PE=1 SV=2	P51884	LUM	57100000	102000000	721000000	2180000000	21600000	7778100	27700000	7	4.45311e+08
Barrier-to-autointegration factor OS=Homo sapiens OX=9606 GN=BANF1 PE=1 SV=1	O75531	BANF1	93500000	312000000	473000000	996000000	356000000	276000000	372000000	7	4.11214e+08
Core histone macro-H2A.2 OS=Homo sapiens OX=9606 GN=MACROH2A2 PE=1 SV=1	A0A7I2V412	MACROH2A2	37000000	811000000	167000000	1060000000	448000000	183000000	154000000	7	4.08571e+08
Collagen alpha-3(VI) chain OS=Homo sapiens OX=9606 GN=COL6A3 PE=1 SV=5	P12111	COL6A3	466000000	1270000000	532000000	280000000	253000000	34200000	20700000	7	4.07986e+08
Tubulin beta-4A chain OS=Homo sapiens OX=9606 GN=TUBB4A PE=1 SV=2	P04350	TUBB4A	989000000	309000000	285000000	825000000	389000000	27100000	9050800	7	4.04736e+08
Elongation factor 1-alpha OS=Homo sapiens OX=9606 GN=EEF1A1 PE=1 SV=2	A0A087WVQ9	EEF1A1	1670000000	118000000	159000000	495000000	69900000	30400000	10300000	7	3.64657e+08
Tubulin beta-6 chain OS=Homo sapiens OX=9606 GN=TUBB6 PE=1 SV=1	Q9BUF5	TUBB6	914000000	169000000	327000000	833000000	173000000	22700000	1666400	7	3.48624e+08
Heat shock protein HSP 90-beta OS=Homo sapiens OX=9606 GN=HSP90AB1 PE=1 SV=4	P08238	HSP90AB1	1360000000	154000000	137000000	404000000	316000000	44500000	3300000	7	3.45543e+08
Haptoglobin-related protein OS=Homo sapiens OX=9606 GN=HPR PE=2 SV=2	P00739	HPR	282000000	640000000	132000000	383000000	354000000	299000000	75800000	7	309400000
Ras-related protein Rap-1b OS=Homo sapiens OX=9606 GN=RAP1B PE=1 SV=1	P61224	RAP1B	908000000	165000000	178000000	796000000	38600000	2702700	1931200	7	2.98605e+08
Ras-related protein Rap-1A OS=Homo sapiens OX=9606 GN=RAP1A PE=1 SV=1	P62834	RAP1A	908000000	153000000	171000000	796000000	35000000	1574800	1931200	7	2.95215e+08
Heat shock protein HSP 90-alpha OS=Homo sapiens OX=9606 GN=HSP90AA1 PE=1 SV=5	P07900	HSP90AA1	963000000	134000000	148000000	417000000	275000000	70100000	3300000	7	287200000
CD59 glycoprotein (Fragment) OS=Homo sapiens OX=9606 GN=CD59 PE=1 SV=1	A0A2U3TZL5	CD59	767000000	555000000	4183600	53000000	282000000	188000000	13400000	7	2.66083e+08
14-3-3 protein zeta/delta OS=Homo sapiens OX=9606 GN=YWHAZ PE=1 SV=1	P63104	YWHAZ	891000000	131000000	189000000	391000000	29100000	6181800	28100000	7	2.37912e+08
Collagen alpha-1(VI) chain OS=Homo sapiens OX=9606 GN=COL6A1 PE=1 SV=3	P12109	COL6A1	36700000	498000000	425000000	440000000	146000000	46800000	22900000	7	2.30771e+08
Apolipoprotein A-I OS=Homo sapiens OX=9606 GN=APOA1 PE=1 SV=1	P02647	APOA1	211000000	133000000	483000000	590000000	74900000	73800000	26400000	7	2.27443e+08
Annexin A1 OS=Homo sapiens OX=9606 GN=ANXA1 PE=1 SV=2	P04083	ANXA1	902000000	148000000	68800000	179000000	125000000	21500000	4954300	7	2.07036e+08
Guanine nucleotide-binding protein G(I)/G(S)/G(T) subunit beta-1 OS=Homo sapiens OX=9606 GN=GNB1 PE=1 SV=3	P62873	GNB1	720000000	253000000	45200000	244000000	53600000	22400000	7184800	7	1.92198e+08
CD81 antigen OS=Homo sapiens OX=9606 GN=CD81 PE=1 SV=1	A6NMH8	CD81	476000000	333000000	121000000	252000000	64200000	23200000	26400000	7	1.85114e+08
Guanine nucleotide-binding protein G(i) subunit alpha-2 OS=Homo sapiens OX=9606 GN=GNAI2 PE=1 SV=3	P04899	GNAI2	698000000	185000000	65400000	197000000	112000000	27900000	7949600	7	1.8475e+08
Filamin-C OS=Homo sapiens OX=9606 GN=FLNC PE=1 SV=3	Q14315	FLNC	1030000000	42400000	33000000	171000000	524700	446280	8494900	7	1.83695e+08
Filamin-B OS=Homo sapiens OX=9606 GN=FLNB PE=1 SV=2	O75369	FLNB	1030000000	39400000	20900000	157000000	1922000	446280	8494900	7	1.79738e+08
Calmodulin-1 OS=Homo sapiens OX=9606 GN=CALM1 PE=1 SV=1	P0DP23	CALM1	751000000	43400000	64000000	181000000	76500000	23100000	21000000	7	1.65714e+08
Galectin-1 OS=Homo sapiens OX=9606 GN=LGALS1 PE=1 SV=2	P09382	LGALS1	888000000	30400000	39000000	145000000	22500000	3985800	17300000	7	1.63741e+08
Aldehyde dehydrogenase 1A1 OS=Homo sapiens OX=9606 GN=ALDH1A1 PE=1 SV=2	P00352	ALDH1A1	757000000	138000000	29200000	82700000	18400000	29300000	1085300	7	1.50812e+08
Collagen alpha-2(VI) chain OS=Homo sapiens OX=9606 GN=COL6A2 PE=1 SV=4	P12110	COL6A2	26200000	454000000	217000000	92700000	138000000	54200000	7018200	7	141302600
Transforming protein RhoA OS=Homo sapiens OX=9606 GN=RHOA PE=1 SV=1	P61586	RHOA	399000000	91800000	51600000	170000000	48300000	37700000	7592700	7	1.15142e+08
Rho-related GTP-binding protein RhoC OS=Homo sapiens OX=9606 GN=RHOC PE=1 SV=1	P08134	RHOC	399000000	90400000	51600000	170000000	48300000	37700000	7592700	7	1.14942e+08
Peptidyl-prolyl cis-trans isomerase A OS=Homo sapiens OX=9606 GN=PPIA PE=1 SV=2	P62937	PPIA	300000000	37100000	87200000	312000000	19700000	14300000	3660500	7	1.10566e+08
Desmocollin-1 OS=Homo sapiens OX=9606 GN=DSC1 PE=1 SV=2	Q08554	DSC1	166000000	158000000	3947600	26000000	222000000	11400000	61300000	7	9.26639e+07
Neuroblast differentiation-associated protein AHNAK OS=Homo sapiens OX=9606 GN=AHNAK PE=1 SV=2	Q09666	AHNAK	398000000	71300000	37100000	106000000	7988200	4653100	7367000	7	9.0344e+07
Alpha-actinin-1 OS=Homo sapiens OX=9606 GN=ACTN1 PE=1 SV=1	A0A804HII9	ACTN1	538000000	24700000	4832700	42700000	7731900	523060	9644600	7	89733180
Protein S100-A10 OS=Homo sapiens OX=9606 GN=S100A10 PE=1 SV=2	P60903	S100A10	259000000	24400000	47000000	206000000	13100000	9229900	57000000	7	8.79614e+07
Immunoglobulin heavy constant gamma 1 (Fragment) OS=Homo sapiens OX=9606 GN=IGHG1 PE=1 SV=1	A0A0A0MS08	IGHG1	320000000	88800000	42200000	20400000	104000000	18000000	10100000	7	8.62143e+07
Alpha-actinin-4 OS=Homo sapiens OX=9606 GN=ACTN4 PE=1 SV=2	O43707	ACTN4	449000000	22000000	8760100	62400000	11900000	10400000	38400000	7	8.61229e+07
Ras-related protein Rab-6A OS=Homo sapiens OX=9606 GN=RAB6A PE=1 SV=3	P20340	RAB6A	378000000	45500000	26700000	84300000	23900000	12100000	6409400	7	8.24156e+07
Ras-related protein Rab-6B OS=Homo sapiens OX=9606 GN=RAB6B PE=1 SV=1	Q9NRW1	RAB6B	372000000	45500000	26700000	84300000	23900000	12100000	6409400	7	8.15585e+07
ATP synthase subunit beta, mitochondrial OS=Homo sapiens OX=9606 GN=ATP5F1B PE=1 SV=3	P06576	ATP5F1B	270000000	39000000	9377500	11900000	112000000	87200000	2263400	7	7.5963e+07
Basement membrane-specific heparan sulfate proteoglycan core protein OS=Homo sapiens OX=9606 GN=HSPG2 PE=1 SV=4	P98160	HSPG2	73700000	271000000	4013000	2396600	73400000	26100000	53900000	7	72072800
Tropomyosin 1 (Alpha), isoform CRA_f OS=Homo sapiens OX=9606 GN=TPM1 PE=1 SV=1	Q6ZN40	TPM1	239000000	4992300	4573100	70900000	14600000	4427100	144000000	7	68927500
Immunoglobulin heavy constant gamma 3 (Fragment) OS=Homo sapiens OX=9606 GN=IGHG3 PE=1 SV=1	A0A286YES1	IGHG3	257000000	62700000	24100000	7165100	54700000	12600000	12500000	7	6.15379e+07
Leucine-rich PPR motif-containing protein, mitochondrial OS=Homo sapiens OX=9606 GN=LRPPRC PE=1 SV=1	A0A804HI14	LRPPRC	55100000	97800000	48600000	79400000	57300000	35400000	39700000	7	5.90429e+07
Protein S100-A7 OS=Homo sapiens OX=9606 GN=S100A7 PE=1 SV=4	P31151	S100A7	45100000	33100000	33500000	2906400	122000000	11100000	90800000	7	4.83581e+07
Maltase-glucoamylase, intestinal (Fragment) OS=Homo sapiens OX=9606 GN=MGAM PE=1 SV=1	A0A0J9YVZ3	MGAM	37000000	92400000	6431700	31500000	63100000	52000000	46100000	7	46933100
Peptidyl-prolyl cis-trans isomerase OS=Homo sapiens OX=9606 GN=PPIB PE=1 SV=1	A0A7P0Z497	PPIB	204000000	12400000	16900000	51800000	12200000	1541000	1833500	7	42953500
Guanine nucleotide-binding protein G(I)/G(S)/G(O) subunit gamma-12 OS=Homo sapiens OX=9606 GN=GNG12 PE=1 SV=3	Q9UBI6	GNG12	124000000	45000000	9946100	74300000	21600000	9663700	4046300	7	41222300
Probable maltase-glucoamylase 2 OS=Homo sapiens OX=9606 GN=MGAM2 PE=2 SV=3	Q2M2H8	MGAM2	16900000	61900000	6431700	5697900	35400000	41500000	35900000	7	2.91042e+07
Prolactin-inducible protein OS=Homo sapiens OX=9606 GN=PIP PE=1 SV=1	P12273	PIP	48000000	38500000	7082000	3055000	67300000	6481800	29400000	7	2.85455e+07

## Sheet: 61 common gene ID
61 common gene ID between hFTE transcripts and hFTE sEV protein dataset
Gene ID
H2AX
ACTA2
ACTB
FLNA
RPS27A
TUBB
APOC3
COL6A3
CD59
APOA1
ANXA1
CD81
FLNC
FLNB
RHOA
TPM1
S100A7
GNG12
A2M
LTF
HSPA6
HSPA2
S100A9
ENO1
PKM
HSPB1
CLU
LYZ
RPLP0
HSP90B1
TPI1
RAB7A
CD9
CD47
NT5E
ITGB1
HLA-DRA
LAMP2
C3
FN1
S100A8
ALDOA
GNAS
DSP
JUP
MPO
DMBT1
RAC1
RAC2
THY1
CD44
CD63
PPP2R1A
HLA-A
SLC2A1
DPP4
HLA-G
SERPING1
PEBP1
VCAN
LGALS3

## Sheet: 15 membrane protein
15 membrane protein present in the list of 61 common gene/protein between hFTE transcripts and hFTE sEV proteomics
SN	Gene ID	Protein name
1	CD59	CD59 glycoprotein
2	CD81	CD81 antigen
3	CD9	CD9 antigen
4	CD47	Leukocyte surface antigen CD47
5	NT5E	5'-nucleotidase
6	ITGB1	Integrin beta
7	HLA-DRA	HLA-DRA
8	LAMP2	Lysosome-associated membrane glycoprotein 2
9	THY1	Thy-1 antigen
10	CD44	CD44 antigen
11	CD63	CD63 antigen
12	HLA-A	HLA class I histocompatibility antigen, alpha chain A
13	SLC2A1	Solute carrier family 2, facilitated glucose transporter member 1
14	DPP4	Dipeptidyl peptidase 4
15	HLA-G	HLA class I histocompatibility antigen, alpha chain G

## Sheet: Volcano plot raw data
Target tag	Target group membership/s	Target name	Log2	Pvalue	Adjusted pvalue	-log10 pvalue	-log10 adjusted pvalue
	High Expression ALL, OVCAR3_Hits_ALL_1Day, All Markers for FT Cells, All Targets, Differentiation	FOXJ1	1.74239	4.04213e-05		4.39339
	All Targets, Prostate Cancer	SPA17	1.18559	3.484e-05		4.45792
	All Targets, Wnt Signaling, Leukemia, Prostate Cancer	TCF7	1.12952	7.72412e-06		5.11215
	All Targets, Complement System	C6	1.12529	2.95257e-06		5.5298
	All Targets, p53 Signaling, Apoptosis, DNA Damage Repair	TP73	1.06463	4.1036e-05		4.38683
	All Targets, Epigenetic Modification	BAIAP3	1.05206	0.000182815		3.73799
	All Targets, Lipid Metabolism, Prostate Cancer	SRD5A2	1.04409	0.000233204		3.63226
	All Targets, Nucleotide Synthesis	TYMP	0.983779	0.0105832		1.97538
	All Targets, MAPK Signaling, IL-2 Signaling, JAK-STAT Signaling, Other Interleukin Signaling	IL5RA	0.97254	3.71581e-06		5.42995
	All Targets, Epigenetic Modification	MLF1	0.971468	0.00011297		3.94704
	All Targets, Complement System	C4BPA	0.969312	0.00745927		2.1273
	All Targets, Type I Interferon Signaling	IFI27	0.888395	0.196742		0.706103
	All Targets, GPCR Signaling, Neutrophil Degranulation	ADGRE5	0.886888	0.00337481		2.47175
	All Targets, Differentiation, Estrogen Signaling, PI3K-Akt Signaling, Oxidative Stress	MYB	0.877267	3.07881e-05		4.51162
	All Targets, Androgen Signaling, Epigenetic Modification, Prostate Cancer	TMPRSS2	0.850322	6.65776e-05		4.17667
	All Targets, MAPK Signaling, Cell Cycle	CDC14A	0.774447	4.16604e-06		5.38028
	All Targets, DNA Sensing, Neutrophil Degranulation, RNA Sensing, NLR Signaling	STING1	0.711878	0.000529397		3.27622
	All Targets, Epigenetic Modification	H3C2	0.707668	0.0800965		1.09639
	All Targets, GPCR Signaling, Neutrophil Degranulation, Complement System	C5AR1	0.695479	3.02892e-06		5.51871
	All Targets, Lipid Metabolism	PALMD	0.690237	7.70657e-07		6.11314
	All Targets, IL-17 Signaling, FoxO Signaling, TNF Signaling, Senescence, Wnt Signaling, MAPK Signaling, TLR Signaling, Myeloid Inflammation, Apoptosis, RNA Sensing, Autophagy, Insulin Signaling, TCR Signaling, NLR Signaling, Cell Adhesion & Motility, Proteotoxic Stress	MAPK10	0.62156	9.6022e-07		6.01763
	All Targets, GPCR Signaling, IL-1 Signaling, TLR Signaling, RNA Sensing, RAGE Signaling, Other Interleukin Signaling	SAA1	0.617911	0.237551		0.624243
	All Targets, Apoptosis, Oxidative Stress	ENDOG	0.61648	0.0114947		1.9395
	All Targets, Epigenetic Modification, IL-17 Signaling, Differentiation, Circadian Clock, MAPK Signaling, TLR Signaling, Mitochondrial Metabolism / TCA	MEF2C	0.613201	0.00876936		2.05703
	All Targets, Type I Interferon Signaling	IFI6	0.611329	0.12559		0.901044
	All Targets, MHC Class II Antigen Presentation, Lysosome, Neutrophil Degranulation, Apoptosis	CTSH	0.585545	0.032719		1.4852
	High Expression ALL, All Targets, GPCR Signaling, Differentiation, Oxidative Stress	RHOB	0.579868	0.0435825		1.36069
	All Targets, Matrix Remodeling and Metastasis	CST2	0.574244	0.0200171		1.6986
	All Targets, Oxidative Stress	DUOX1	0.565088	0.0166406		1.77883
	All Targets, Epigenetic Modification, EMT, Immortality & Stemness	PROM1	0.553813	0.0105712		1.97588
	All Targets, Notch Signaling, Differentiation	APH1B	0.531826	2.30398e-05		4.63752
	All Targets, GPCR Signaling, TNF Signaling, Chemokine Signaling	CXCL5	0.529372	0.0785845		1.10466
	All Targets, B cells, Vitamin & Cofactor Metabolism, T cells, Oxidative Stress	CD38	0.526238	0.0129506		1.88771
	All Targets, Differentiation	FOXA2	0.526076	0.00944819		2.02465
	All Targets, Notch Signaling, TNF Signaling, TH2 Differentiation	JAG1	0.523497	0.000654089		3.18436
	All Targets, Lymphocyte Trafficking, Lymphocyte Regulation	CD99	0.520473	0.00146685		2.83362
	High Expression ALL, OVCAR3_Hits_ALL_1Day, All Targets, EMT, Neutrophil Degranulation, Host Defense Peptides, Other Interleukin Signaling, Oxidative Stress	LCN2	0.517304	0.459464		0.337748
	All Targets, MAPK Signaling	CACNG6	0.507762	0.00140714		2.85166
	All Targets, Amino Acid Synthesis & Transport, Glutamine Metabolism, Oxidative Stress	PYCR2	0.49145	0.000254939		3.59356
	All Targets, Other Interleukin Signaling	IL27	0.478927	0.125231		0.902287
	All Targets, Amino Acid Synthesis & Transport, Glutamine Metabolism	PSPH	0.46856	0.000511468		3.29118
	All Targets, Cilium Assembly	BBS1	0.467125	6.00846e-05		4.22124
	All Targets, Other Interleukin Signaling	IL16	0.466135	0.0323296		1.4904
	All Targets, IL-1 Signaling, TLR Signaling	SIGIRR	0.461869	0.00595506		2.22511
	All Targets, Differentiation, Oxidative Stress	HNF1A	0.461237	0.0264659		1.57731
	All Targets, FGFR Signaling	FGF14	0.461174	0.00119486		2.92268
	All Targets, Autophagy, mTOR Signaling	DEPTOR	0.460657	0.0584743		1.23303
	OVCAR3_Hits_ALL_1Day, All Targets, Complement System	CD46	0.460146	0.0301975		1.52003
	All Targets, Cytotoxicity, Complement System	GZMM	0.458884	0.100652		0.997177
	All Targets, Insulin Signaling, JAK-STAT Signaling, Other Interleukin Signaling	SOCS2	0.45555	0.00218227		2.66109
	All Targets, Epigenetic Modification, FoxO Signaling, p53 Signaling, PI3K-Akt Signaling, Senescence, Leukemia, Endocytosis, Melanoma, Cell Cycle, Prostate Cancer, Glioma, Oxidative Stress	MDM2	0.447286	0.0175916		1.7547
	All Targets, Nucleotide Synthesis, p53 Signaling, Cell Cycle	RRM2	0.445014	6.19005e-05		4.20831
	All Targets, Ion Transport, Glycolysis & Glucose Transport	RRAD	0.440612	0.94029		0.026738
	All Targets, Amino Acid Synthesis & Transport, Fatty Acid Oxidation, Glycolysis & Glucose Transport	ADH6	0.439069	0.0108573		1.96428
	All Targets, Matrix Remodeling and Metastasis	GDF15	0.43838	0.161944		0.790635
	All Targets, Differentiation, Ion Transport, MAPK Signaling	CACNA1G	0.436513	0.0398202		1.3999
	All Targets, Cell Cycle	MKI67	0.434336	0.0309884		1.5088
	All Targets, RNA Processing	HMGN5	0.430267	0.0086566		2.06265
	All Targets, NK Activity, FoxO Signaling, MAPK Signaling, Leukemia, FGFR Signaling, Melanoma, Insulin Signaling, Cell Adhesion & Motility, mTOR Signaling, Chemokine Signaling, Prostate Cancer, Glioma	BRAF	0.423335	0.00121781		2.91442
	All Targets, Myc, Epigenetic Modification, Differentiation, FoxO Signaling, p53 Signaling, PI3K-Akt Signaling, Senescence, Leukemia, Melanoma, JAK-STAT Signaling, HIF1 Signaling, Cell Cycle, Other Interleukin Signaling, Prostate Cancer, Glioma	CDKN1A	0.421524	0.0508903		1.29336
	All Targets, Notch Signaling	DTX3	0.418599	0.011248		1.94892
	All Targets, MHC Class I Antigen Presentation, Cell Cycle	CDC20	0.416795	0.0252629		1.59752
	All Targets, NF-kB Signaling, IL-1 Signaling, MAPK Signaling, TLR Signaling, NLR Signaling	IRAK4	0.415236	0.00103616		2.98457
	All Targets, MAPK Signaling	MAPK8IP1	0.410702	0.12567		0.900768
	All Targets, Epigenetic Modification	PBRM1	0.410183	0.000870323		3.06032
	All Targets, DNA Damage Repair	FANCF	0.409462	0.0004519		3.34496
	All Targets, Neutrophil Degranulation, Complement System	FCN1	0.408809	0.0412832		1.38423
	All Targets, TH1 Differentiation, Notch Signaling	DLL1	0.406064	0.0163106		1.78753
	All Targets, RNA Sensing, Interferon Response Genes	PIN1	0.405941	0.0401827		1.39596
	All Targets, MHC Class II Antigen Presentation, MHC Class I Antigen Presentation, Matrix Remodeling and Metastasis, Lysosome, Phagocytosis, TLR Signaling, Neutrophil Degranulation, Apoptosis	CTSS	0.404677	0.0431497		1.36502
	All Targets, Differentiation, EMT, Wnt Signaling, Leukemia, Prostate Cancer	LEF1	0.404545	0.0216429		1.66468
	All Targets, TNF Signaling, Lipid Metabolism, Oxidative Stress	SMPD3	0.404287	0.0461327		1.33599
	OVCAR3_Hits_ALL_1Day, All Targets, TGF-beta Signaling	INHBA	0.402538	0.0309917		1.50875
	All Targets, Amino Acid Synthesis & Transport	BCAT1	0.395938	0.115875		0.936011
	All Targets, Epigenetic Modification, PDGF Signaling, Complement System, Prostate Cancer	PLAT	0.394207	0.0565169		1.24782
	All Targets, Differentiation, Ion Transport, MAPK Signaling	CACNG4	0.393568	0.0096074		2.01739
	All Targets, EMT, Cell Cycle	AURKA	0.391931	0.00152733		2.81607
	All Targets, Nucleotide Synthesis, Vitamin & Cofactor Metabolism	NT5E	0.390977	0.0211891		1.67389
	All Targets, B cells	IGLL1	0.388916	0.00928424		2.03225
	All Targets, Cell Cycle	TOP2A	0.388092	0.0554808		1.25586
	All Targets, T-cell Checkpoints, Prostate Cancer	CMTM4	0.384901	0.00227043		2.64389
	All Targets, AMPK Signaling, TNF Signaling, Estrogen Signaling, PI3K-Akt Signaling, Prostate Cancer	CREB3L1	0.376819	0.10932		0.961301
	High Expression ALL, All Targets, Notch Signaling, Ion Transport, Oxidative Stress	ATP2A2	0.370093	0.0549392		1.26012
	All Targets, Inflammasomes, NLR Signaling, Oxidative Stress	TXNIP	0.368845	0.501535		0.299699
	All Targets, MAPK Signaling	CACNA2D2	0.368433	0.0651777		1.1859
	All Targets, NF-kB Signaling, BCR Signaling, Other Interleukin Signaling	BLNK	0.368133	0.0063914		2.1944
	All Targets, NK Activity, Lymphocyte Regulation	SH2D1A	0.365841	0.0364863		1.43787
	All Targets, TH1 Differentiation, TLR Signaling, RNA Sensing, T cells, JAK-STAT Signaling, Other Interleukin Signaling	IL12A	0.362698	0.132546		0.877632
	All Targets, Lipid Metabolism, Fatty Acid Oxidation, PPAR Signaling	CYP4A11/22	0.360644	0.431542		0.364977
	All Targets, Wnt Signaling	CXXC4	0.357041	0.027916		1.55415
	All Targets, Myc, FoxO Signaling, Cilium Assembly, Cell Cycle	PLK1	0.355501	0.0342635		1.46517
	All Targets, Lipid Metabolism, Oxidative Stress	MTF1	0.353943	7.7496e-05		4.11072
	All Targets, PI3K-Akt Signaling, MAPK Signaling, FGFR Signaling, Melanoma, Insulin Signaling	FGF19	0.352056	0.0176469		1.75333
	All Targets, GPCR Signaling, NK Activity, MHC Class I Antigen Presentation, NF-kB Signaling, BCR Signaling, Phagocytosis, TLR Signaling, Myeloid Inflammation, Oxidative Stress	BTK	0.350397	0.0622859		1.20561
	All Targets, Wnt Signaling	AXIN2	0.347566	0.131786		0.880131
	All Targets, p53 Signaling, Senescence, DNA Damage Repair, Cell Cycle	ATR	0.34577	0.000334143		3.47607
	All Targets, Complement System	C4B	0.343974	0.125835		0.900198
	High Expression ALL, All Targets, Estrogen Signaling, MAPK Signaling, Neutrophil Degranulation, Endocytosis, Proteotoxic Stress, Oxidative Stress	HSPA1A	0.343939	0.3346		0.475475
	All Targets, Senescence, TGF-beta Signaling, Cell Cycle	E2F5	0.342545	0.00781969		2.10681
	All Targets, TGF-beta Signaling	NOG	0.342411	0.0354673		1.45017
	All Targets, Cell Cycle	PLCE1	0.341032	0.121941		0.913851
	All Targets, Differentiation, MAPK Signaling	CACNB3	0.339747	0.0104172		1.98225
	All Targets, Cell Cycle	CENPF	0.339433	0.106105		0.974262
	All Targets, MHC Class II Antigen Presentation, Lymphocyte Trafficking, Type II Interferon Signaling, Phagocytosis, TCR Signaling	HLA-DPA1	0.337778	0.183059		0.73741
	All Targets, Lipid Metabolism	PLA2G10	0.337695	0.0513696		1.28929
	All Targets, Cell Cycle	NDC80	0.337599	0.0585064		1.2328
	All Targets, Cell Cycle	PBK	0.337226	0.0787078		1.10398
	All Targets, MHC Class II Antigen Presentation, Lymphocyte Trafficking, Type II Interferon Signaling, Phagocytosis, TCR Signaling	HLA-DQA2	0.337162	0.0252221		1.59822
	All Targets, NK Activity, Lymphocyte Trafficking, Lymphocyte Regulation, Neutrophil Degranulation	ITGAL	0.337087	0.1253		0.902049
	All Targets, DNA Damage Repair, Cell Cycle	BRIP1	0.336738	0.044583		1.35083
	All Targets, Lysosome	LAMP3	0.336356	0.0854605		1.06823
	OVCAR3_Hits_ALL_1Day, All Targets, IDH1/2, Mitochondrial Metabolism / TCA	IDH2	0.335502	0.186152		0.730132
	All Targets, IL-17 Signaling, Differentiation, TNF Signaling, MAPK Signaling, TLR Signaling, Glycan Sensing	RPS6KA5	0.33456	0.00230014		2.63825
	All Targets, Endocytosis	REPS1	0.334365	0.00130985		2.88278
	All Targets, Amino Acid Synthesis & Transport, Glutamine Metabolism	SRR	0.331951	0.0108804		1.96336
	All Targets, GPCR Signaling, PI3K-Akt Signaling, Wnt Signaling, Chemokine Signaling	GNG4	0.330528	0.109975		0.958708
	All Targets, Nucleotide Synthesis, Neutrophil Degranulation, Pentose Phosphate, Glycolysis & Glucose Transport	PGM2	0.329843	0.0054933		2.26017
	All Targets, Wnt Signaling	SFRP2	0.328545	0.0602785		1.21984
	All Targets, Fatty Acid Synthesis, Lipid Metabolism, Fatty Acid Oxidation	MCAT	0.3267	0.000245636		3.60971
	All Targets, Androgen Signaling, MAPK Signaling, Cell Cycle	CDC14B	0.326114	0.00318895		2.49635
	All Targets, Epigenetic Modification, Differentiation, EMT, Senescence, Immortality & Stemness, Amino Acid Synthesis & Transport, Oxidative Stress	EZH2	0.326074	0.0192897		1.71467
	All Targets, Cell Cycle	PTTG2	0.323749	0.175917		0.754693
	All Targets, FoxO Signaling, p53 Signaling, Senescence, Cell Cycle	CCNB1	0.322815	0.0524563		1.2802
	All Targets, MAPK Signaling	MAP3K13	0.319783	0.082141		1.08544
	All Targets, GPCR Signaling, MAPK Signaling, Myeloid Inflammation, Chemokine Signaling	RASGRP2	0.319503	0.0864074		1.06345
	All Targets, TNF Signaling, NF-kB Signaling, TLR Signaling, RNA Sensing, NLR Signaling	TRAF3	0.31814	0.00124911		2.9034
	All Targets, Drug Resistance	ABCB1	0.317886	0.0907854		1.04198
	All Targets, MHC Class II Antigen Presentation, Lymphocyte Trafficking, Phagocytosis	HLA-DOA	0.317663	0.18893		0.723698
	All Targets, Lymphocyte Regulation	CD96	0.315097	0.0790994		1.10183
	All Targets, NK Activity, Immune Exhaustion	CD244	0.313563	0.0804616		1.09441
	All Targets, FoxO Signaling, PI3K-Akt Signaling, T cells, Endocytosis, JAK-STAT Signaling, Other Interleukin Signaling	IL7R	0.312993	0.112933		0.947178
	All Targets, Epigenetic Modification, NF-kB Signaling, Apoptosis, Leukemia	BCL2A1	0.312964	0.0537027		1.27
	High Expression ALL, All Targets, Complement System	CFB	0.312716	0.646528		0.189413
	All Targets, FoxO Signaling, PI3K-Akt Signaling, Senescence, Cell Cycle	RBL2	0.312332	0.130025		0.885972
	All Targets, NF-kB Signaling, PI3K-Akt Signaling, MAPK Signaling, Apoptosis	NGF	0.311528	0.0409613		1.38763
	All Targets, JAK-STAT Signaling, Other Interleukin Signaling	IL20RA	0.31036	0.0180796		1.74281
	All Targets, Lymphocyte Trafficking, Ion Transport, T cells, Endocytosis, TCR Signaling, Host Defense Peptides, Other Interleukin Signaling	CD4	0.309921	0.0115663		1.93681
	OVCAR3_Hits_ALL_1Day, All Targets, Type II Interferon Signaling, NLR Signaling	GBP1	0.309834	0.223412		0.650894
	All Targets, GPCR Signaling, Chemokine Signaling	CCL7	0.308956	0.102599		0.988856
	All Targets, Prostate Cancer	ROPN1	0.308379	0.0391791		1.40695
	All Targets, MAPK Signaling	DUSP10	0.307512	0.0376879		1.4238
	All Targets, Wnt Signaling	ROR2	0.307112	0.034711		1.45953
	All Targets, Cell Cycle	PRC1	0.305495	0.0960509		1.0175
	All Targets, RNA Processing	ZNF205	0.304321	0.0517852		1.28579
	All Targets, Differentiation, TGF-beta Signaling	ACVR1B	0.303425	0.000371865		3.42961
	All Targets, Neutrophil Degranulation, T cells	CD47	0.3032	0.0551286		1.25862
	High Expression ALL, All Targets, Oxidative Stress	PRDX5	0.302707	0.0224074		1.64961
	All Targets, Hedgehog Signaling, Senescence	ETS2	0.302159	0.18244		0.73888
	All Targets, Epigenetic Modification, AMPK Signaling, FoxO Signaling, EMT, PI3K-Akt Signaling, MAPK Signaling, Endocytosis, Autophagy, Melanoma, HIF1 Signaling, Cell Adhesion & Motility, mTOR Signaling, Prostate Cancer, Glioma	IGF1R	0.29868	0.0205462		1.68727
	All Targets, TNF Signaling, Apoptosis, RNA Sensing	CASP10	0.298186	0.0362862		1.44026
	All Targets, MHC Class II Antigen Presentation, Lymphocyte Trafficking, Phagocytosis	HLA-DMB	0.297902	0.155435		0.808451
	All Targets, Wnt Signaling	RNF43	0.296261	0.00493141		2.30703
	All Targets, MHC Class I Antigen Presentation, TLR Signaling, Host Defense Peptides	TLR1	0.29582	0.0306162		1.51405
	OVCAR3_Hits_ALL_1Day, All Targets, Type I Interferon Signaling	RSAD2	0.295637	0.0700051		1.15487
	All Targets, Differentiation, PDGF Signaling, PI3K-Akt Signaling, Cell Adhesion & Motility	COL6A6	0.295324	0.139551		0.855267
	All Targets, Epigenetic Modification, Matrix Remodeling and Metastasis, Neutrophil Degranulation, Complement System, Host Defense Peptides	ELANE	0.295269	0.395402		0.402961
	All Targets, BCR Signaling, Lymphocyte Regulation, Dendritic Cells	LILRA4	0.294847	0.185117		0.732554
	All Targets, Immortality & Stemness, DNA Damage Repair, Cell Cycle	RPA3	0.294797	0.103811		0.983756
	All Targets, DNA Damage Repair	FAAP24	0.29238	0.045288		1.34402
	All Targets, MHC Class I Antigen Presentation	MR1	0.291947	0.0125249		1.90223
	All Targets, Matrix Remodeling and Metastasis	FAP	0.291849	0.0648374		1.18817
	All Targets, T cells, JAK-STAT Signaling, Other Interleukin Signaling	IL13RA1	0.29036	0.0511522		1.29114
	All Targets, Lymphocyte Trafficking, Lymphocyte Regulation, Glycan Sensing	ICAM3	0.290208	0.0022409		2.64958
	All Targets, Lipid Metabolism	RIN1	0.290098	0.14367		0.842635
	All Targets, Type II Interferon Signaling, NLR Signaling, Type I Interferon Signaling, Interferon Response Genes	OAS2	0.289251	0.0845287		1.073
	All Targets, GPCR Signaling, Wnt Signaling, Endocytosis, mTOR Signaling	FZD4	0.287887	0.085559		1.06773
	All Targets, EMT, Senescence, Cell Cycle	FOXM1	0.287181	0.0734178		1.1342
	All Targets, Apoptosis	BIRC7	0.286884	0.124735		0.904011
	All Targets, Epigenetic Modification, Differentiation, Leukemia	CEBPA	0.286857	0.0874852		1.05807
	All Targets, Differentiation	FEZ1	0.286488	0.0168443		1.77355
	All Targets, GPCR Signaling, NK Activity, Lymphocyte Trafficking, NF-kB Signaling, BCR Signaling, Phagocytosis, Wnt Signaling, MAPK Signaling, VEGF Signaling, HIF1 Signaling, Cell Adhesion & Motility, mTOR Signaling, Cell Cycle, Chemokine Signaling, Glioma	PRKCB	0.286333	0.088834		1.05142
	All Targets, PI3K-Akt Signaling, MAPK Signaling, FGFR Signaling, Melanoma, Insulin Signaling	FGF20	0.285233	0.0568435		1.24532
	All Targets, Senescence, DNA Damage Repair, Cell Cycle	NBN	0.285231	0.0655036		1.18373
	All Targets, T cells	CD69	0.284773	0.0708942		1.14939
	All Targets, DNA Damage Repair, Cell Cycle	RAD51	0.283954	0.0503915		1.29764
	All Targets, Cell Adhesion & Motility	DST	0.282503	0.0507255		1.29477
	All Targets, Apoptosis, Cell Cycle, Other Interleukin Signaling	BIRC5	0.281227	0.137182		0.862704
	All Targets, DNA Damage Repair, Oxidative Stress	MGMT	0.279639	0.0316144		1.50012
	All Targets, IL-17 Signaling, NF-kB Signaling, IL-1 Signaling, MAPK Signaling, TLR Signaling	IRAK1	0.278496	0.147474		0.831285
	All Targets, Wnt Signaling	SOST	0.277664	0.0142313		1.84675
	All Targets, GPCR Signaling, Estrogen Signaling, Wnt Signaling, NLR Signaling, Chemokine Signaling	PLCB4	0.276989	0.0491781		1.30823
	All Targets, NF-kB Signaling	TNFSF13	0.276914	0.0151473		1.81966
	All Targets, PI3K-Akt Signaling, MAPK Signaling, Endocytosis, Prostate Cancer	FGFR2	0.276787	0.0624266		1.20463
	All Targets, Complement System	C1QA	0.276695	0.101733		0.992536
	All Targets, Arginine Metabolism, Amino Acid Synthesis & Transport, Glutamine Metabolism, Mitochondrial Metabolism / TCA	GLUD1	0.275536	0.00988361		2.00508
	All Targets, Wnt Signaling, TGF-beta Signaling	BAMBI	0.275057	0.100933		0.995966
	All Targets, DNA Damage Repair	CCNO	0.274881	0.0325148		1.48792
	All Targets, Wnt Signaling	AMER1	0.27372	0.0557974		1.25339
	All Targets, GPCR Signaling, Vitamin & Cofactor Metabolism, Lipid Metabolism	AKR1C4	0.273593	0.135347		0.868551
	All Targets, Phagocytosis, Lipid Metabolism	PLA2G6	0.271634	0.0424732		1.37188
	All Targets, Lipid Metabolism	PLA2G1B	0.271605	0.130251		0.88522
	All Targets, NK Activity, Lymphocyte Regulation, Oxidative Stress	MICB	0.270661	0.22161		0.654411
	All Targets, Notch Signaling	HDAC11	0.270444	0.0609916		1.21473
	All Targets, RNA Processing	EIF5AL1	0.26969	0.0542117		1.26591
	All Targets, AMPK Signaling, PI3K-Akt Signaling	PPP2R2B	0.26953	0.229397		0.639413
	All Targets, Mitochondrial Metabolism / TCA	NDUFB1	0.269296	0.202174		0.694274
	All Targets, NK Activity, Phagocytosis, Lymphocyte Regulation	FCGR3A/B	0.268417	0.153684		0.813372
	All Targets, DNA Sensing, IL-1 Signaling, T cells, NLR Signaling, Other Interleukin Signaling	IL18	0.268322	0.17172		0.765179
	All Targets, Internal Reference, Lysosome, Neutrophil Degranulation	GUSB	0.267086	0.0453978		1.34297
	All Targets, GPCR Signaling, Wnt Signaling, mTOR Signaling	FZD6	0.267041	0.0210419		1.67692
	All Targets, T-cell Checkpoints, NF-kB Signaling, Immune Exhaustion	TNFSF9	0.267021	0.299483		0.523627
	All Targets, AMPK Signaling, Pentose Phosphate, HIF1 Signaling, Glycolysis & Glucose Transport	PFKM	0.265486	0.120534		0.918891
	All Targets, Tryptophan & Kynurenine Metabolism, Lipid Metabolism, Amino Acid Synthesis & Transport, Fatty Acid Oxidation, PPAR Signaling	EHHADH	0.265317	0.0457498		1.33961
	All Targets, Notch Signaling, Hedgehog Signaling	HEY1	0.26492	0.0961693		1.01696
	All Targets, EMT, TGF-beta Signaling	BMP4	0.263746	0.201288		0.696182
	All Targets, Apoptosis	BCL6B	0.263439	0.0825714		1.08317
	All Targets, Type III Interferon Signaling, JAK-STAT Signaling, Other Interleukin Signaling	IFNL2	0.263085	0.233337		0.632016
	All Targets, Differentiation	DMBT1	0.263	0.0328451		1.48353
	All Targets, Cilium Assembly	TTC30A	0.260769	0.0185534		1.73158
	OVCAR3_Hits_ALL_1Day, All Targets, Myc, FoxO Signaling, Senescence, TGF-beta Signaling, Cell Cycle	CDKN2B	0.260141	0.174488		0.758234
	All Targets, Epigenetic Modification	TSPAN7	0.259955	0.154336		0.811533
	High Expression ALL, All Targets, NK Activity, Lymphocyte Trafficking, MHC Class I Antigen Presentation, Type II Interferon Signaling, Senescence, Phagocytosis, Lymphocyte Regulation, Neutrophil Degranulation, Endocytosis, Type I Interferon Signaling	HLA-C	0.259474	0.671774		0.172777
	All Targets, AMPK Signaling, FoxO Signaling, PI3K-Akt Signaling, MAPK Signaling, Autophagy, Insulin Signaling, mTOR Signaling, Other Interleukin Signaling	IRS1	0.259329	0.073252		1.13518
	All Targets, Lymphocyte Trafficking, Neutrophil Degranulation	CD58	0.259171	0.0110734		1.95572
	All Targets, Lymphocyte Trafficking, T cells	CD2	0.259033	0.114596		0.940829
	OVCAR3_Hits_ALL_1Day, All Targets, Other Interleukin Signaling	IL32	0.258983	0.40098		0.396878
	All Targets, T-cell Checkpoints, Lymphocyte Trafficking, EMT, B cells, T cells	CD274	0.257874	0.117101		0.931438
	All Targets, Notch Signaling, Epigenetic Modification	HDAC10	0.257753	0.0658108		1.1817
	All Targets, DNA Damage Repair, Other Interleukin Signaling, Oxidative Stress	SOD1	0.257317	0.0198487		1.70227
	High Expression ALL, OVCAR3_Hits_ALL_1Day, All Targets, Complement System	SERPING1	0.256619	0.40066		0.397224
	All Targets, Amino Acid Synthesis & Transport, Glutamine Metabolism	PYCR3	0.255918	0.0422185		1.3745
	All Targets, Lipid Metabolism	PLA1A	0.255605	0.23364		0.631453
	All Targets, RNA Processing	MBNL3	0.255578	0.03436		1.46395
	All Targets, Lipid Metabolism	NAT1	0.255105	0.0616968		1.20974
	All Targets, TNF Signaling, p53 Signaling, TLR Signaling, Glycan Sensing, Apoptosis, RNA Sensing, NLR Signaling	CASP8	0.254971	0.0406063		1.39141
	All Targets, Cell Cycle	AURKB	0.254404	0.113836		0.943721
	All Targets, NK Activity, TNF Signaling, p53 Signaling, Matrix Remodeling and Metastasis, MAPK Signaling, Apoptosis, Immune Exhaustion, Other Interleukin Signaling, Oxidative Stress	CASP3	0.25412	0.00810346		2.09133
	All Targets, DNA Damage Repair	NTHL1	0.253211	0.0694301		1.15845
	All Targets, Differentiation, PDGF Signaling, Matrix Remodeling and Metastasis, PI3K-Akt Signaling, Lymphocyte Regulation, MET Signaling, Cell Adhesion & Motility	COL2A1	0.253182	0.121434		0.915658
	All Targets, Differentiation, PDGF Signaling, MET Signaling	COL5A2	0.25233	0.0942946		1.02551
	All Targets, Glutamine Metabolism	DGLUCY	0.251652	0.00556856		2.25426
	All Targets, Glycan Sensing	MUC4	0.251081	0.278766		0.55476
	All Targets, Neutrophil Degranulation, Complement System	CR1	0.25062	0.115011		0.939262
	All Targets, Cell Cycle	ANLN	0.250194	0.0957638		1.0188
	All Targets, Neutrophil Degranulation, RAGE Signaling	LGALS3	0.250012	0.165613		0.780907
	All Targets, Cell Cycle	TMEM45B	0.249956	0.0198583		1.70206
	All Targets, Oxidative Stress	MELK	0.249441	0.0802224		1.0957
	All Targets, DNA Damage Repair	XRCC4	0.248852	0.111342		0.953342
	All Targets, GPCR Signaling, DNA Sensing, EMT, TNF Signaling, TLR Signaling, NLR Signaling, Chemokine Signaling, Other Interleukin Signaling	CCL5	0.248812	0.229965		0.638338
	All Targets, MAPK Signaling, Apoptosis, IL-2 Signaling, JAK-STAT Signaling, Other Interleukin Signaling	CSF2RB	0.248805	0.317674		0.498019
	All Targets, Cell Cycle	PTTG1	0.248586	0.0360037		1.44365
	All Targets, Mitochondrial Metabolism / TCA	UQCR11	0.248501	0.100249		0.998918
	All Targets, BCR Signaling, Phagocytosis, Myeloid Inflammation, Lipid Metabolism, TCR Signaling, IL-2 Signaling, Other Interleukin Signaling	INPP5D	0.248482	0.180621		0.743232
	All Targets, EMT, Immortality & Stemness, Other Interleukin Signaling	TWIST1	0.248282	0.217796		0.661951
	All Targets, Ion Transport	TMEM163	0.247794	0.145531		0.837044
	All Targets, T cells	GIMAP6	0.247106	0.275541		0.559814
	All Targets, GPCR Signaling, Vitamin & Cofactor Metabolism, TLR Signaling, Endocytosis	APOB	0.245173	0.097818		1.00958
	All Targets, Lymphocyte Regulation, Immune Exhaustion	KLRG1	0.244424	0.0812986		1.08992
	All Targets, PI3K-Akt Signaling, MAPK Signaling, Cell Adhesion & Motility	PGF	0.243637	0.182948		0.737673
	All Targets, RNA Processing	GTF3C1	0.24249	0.0350532		1.45527
	All Targets, GPCR Signaling, Wnt Signaling, mTOR Signaling	WNT7B	0.242307	0.319742		0.4952
	All Targets, Epigenetic Modification	FAM124B	0.242229	0.237958		0.623499
	All Targets, GPCR Signaling, Chemokine Signaling	PF4	0.242197	0.160615		0.794213
	All Targets, Myeloid Inflammation	SAMD9	0.241871	0.0777556		1.10927
	All Targets, Wnt Signaling	NKD1	0.241135	0.218838		0.659878
	All Targets, AMPK Signaling, TNF Signaling, Estrogen Signaling, PI3K-Akt Signaling, Prostate Cancer	CREB3L3	0.240787	0.145325		0.837658
	All Targets, DNA Damage Repair	POLB	0.239993	0.0264642		1.57734
	All Targets, Lymphocyte Trafficking, Hedgehog Signaling	THY1	0.238564	0.47912		0.319556
	All Targets, Differentiation, Neuroendocrine Function, MAPK Signaling	RET	0.238045	0.21653		0.664482
	All Targets, B cells, BCR Signaling, PI3K-Akt Signaling, Lymphocyte Regulation, Complement System	CD19	0.238044	0.253559		0.595922
	All Targets, IL-17 Signaling, TNF Signaling, IL-1 Signaling, MAPK Signaling, TLR Signaling, TCR Signaling	MAP3K8	0.237966	0.0525891		1.2791
	All Targets, Fatty Acid Synthesis, Lipid Metabolism	TECR	0.237419	0.0377671		1.42289
	All Targets, Epigenetic Modification	SIX1	0.237151	0.155239		0.808998
	All Markers for FT Cells, All Targets, Myeloid Inflammation	MS4A2	0.236597	0.0899289		1.0461
	All Targets, Epigenetic Modification	JADE1	0.236536	0.0150613		1.82214
	All Targets, IL-1 Signaling, MAPK Signaling	PTPN5	0.236444	0.0721463		1.14179
	All Targets, Differentiation	GRIN2A	0.235244	0.148603		0.827971
	All Targets, Senescence, DNA Damage Repair, Cell Cycle	RAD50	0.235207	0.0471814		1.32623
	All Targets, TH1 Differentiation, Epigenetic Modification, EMT, Type II Interferon Signaling, IL-6 Signaling, PI3K-Akt Signaling, MAPK Signaling, TH17 Differentiation, IL-2 Signaling, JAK-STAT Signaling, Cell Cycle, Chemokine Signaling, Other Interleukin Signaling, Oxidative Stress	JAK2	0.234786	0.0821857		1.0852
	All Targets, Phagocytosis, Glycan Sensing	CD209	0.234018	0.40896		0.38832
	High Expression ALL, All Markers for FT Cells, All Targets, EMT	EPCAM	0.233242	0.0768922		1.11412
	All Targets, NF-kB Signaling	TNFRSF13C	0.233059	0.501932		0.299355
	All Targets, Mitochondrial Metabolism / TCA	NDUFB10	0.232777	0.0809753		1.09165
	All Targets, Other Interleukin Signaling	IL34	0.231896	0.208702		0.680474
	All Targets, Complement System	MASP1	0.231864	0.118105		0.927733
	All Targets, EMT, Amino Acid Synthesis & Transport	DNMT1	0.231479	0.0779024		1.10845
	All Targets, Cell Cycle	SYCP1	0.231049	0.22232		0.653021
	All Targets, GPCR Signaling, Differentiation, Hedgehog Signaling, Estrogen Signaling, Wnt Signaling, MAPK Signaling, Glycan Sensing, Lipid Metabolism, Autophagy, Insulin Signaling, VEGF Signaling, Chemokine Signaling, Glycolysis & Glucose Transport	PRKACB	0.230613	0.0430955		1.36557
	All Targets, TGF-beta Signaling	BMP5	0.229767	0.378523		0.421908
	All Targets, FoxO Signaling, MHC Class I Antigen Presentation, mTOR Signaling, Cell Cycle	SKP2	0.229629	0.109004		0.962557
	All Targets, GPCR Signaling	FUT7	0.229475	0.247801		0.605898
	All Targets, NK Activity, Neutrophil Degranulation, Dendritic Cells	CLEC5A	0.22847	0.117611		0.929553
	All Targets, Lipid Metabolism, Fatty Acid Oxidation	ACOT12	0.227787	0.162772		0.78842
	All Targets, Cancer Antigens	MAGEB2	0.227383	0.120534		0.918891
	All Targets, MHC Class II Antigen Presentation, Lymphocyte Trafficking, Type II Interferon Signaling, Phagocytosis, TCR Signaling	HLA-DRB5	0.227362	0.605424		0.217941
	All Targets, Matrix Remodeling and Metastasis	MMP11	0.227321	0.131361		0.881532
	All Targets, Lymphocyte Regulation, Neutrophil Degranulation	LAIR1	0.227137	0.54105		0.266763
	All Targets, NK Activity, Lymphocyte Regulation	NCR1	0.226722	0.110854		0.955249
	All Targets, DNA Damage Repair	FANCA	0.226702	0.0873431		1.05877
	All Targets, BCR Signaling, Lymphocyte Regulation, Neutrophil Degranulation	LILRB2	0.226462	0.242877		0.614613
	All Targets, Type III Interferon Signaling, JAK-STAT Signaling, NLR Signaling, Type I Interferon Signaling, Chemokine Signaling, Other Interleukin Signaling	STAT2	0.225829	0.112763		0.947832
	All Targets, Differentiation, Cell Adhesion & Motility	DSC3	0.225828	0.15578		0.807487
	All Targets, Epigenetic Modification, Lymphocyte Trafficking, Phagocytosis, TLR Signaling, Neutrophil Degranulation, Leukemia, Complement System, Other Interleukin Signaling	ITGAM	0.225752	0.125865		0.900094
	All Targets, Vitamin & Cofactor Metabolism	RNLS	0.225538	0.0961584		1.01701
	OVCAR3_Hits_ALL_1Day, All Targets, GPCR Signaling, TNF Signaling, Chemokine Signaling	CX3CL1	0.225458	0.171709		0.765206
	High Expression ALL, OVCAR3_Hits_ALL_1Day, All Targets, Estrogen Signaling, MAPK Signaling, Neutrophil Degranulation, Endocytosis, Proteotoxic Stress	HSPA6	0.224528	0.222272		0.653115
	All Targets, Epigenetic Modification, PI3K-Akt Signaling, MAPK Signaling, HIF1 Signaling, Cell Adhesion & Motility	FLT1	0.224078	0.127609		0.894118
	All Targets, Differentiation, TCR Signaling, Cell Adhesion & Motility	PAK5	0.223646	0.225653		0.64656
	All Targets, p53 Signaling, DNA Damage Repair	GTF2H3	0.223442	0.096396		1.01594
	All Targets, MAPK Signaling, Cell Adhesion & Motility	RASGRF1	0.223107	0.0292257		1.53424
	All Targets, Cell Cycle	CDC7	0.222519	0.154197		0.811923
	All Targets, TGF-beta Signaling	BMPR1B	0.222471	0.171235		0.766408
	All Targets, RNA Processing, Ion Transport	ATP11C	0.222258	0.0687745		1.16257
	All Targets, PI3K-Akt Signaling, JAK-STAT Signaling, HIF1 Signaling	EPO	0.221967	0.320579		0.494065
	All Targets, PI3K-Akt Signaling, Lipid Metabolism, Insulin Signaling, VEGF Signaling, Fatty Acid Oxidation	THEM4	0.221364	0.0167287		1.77654
	All Targets, Cancer Antigens	CTAGE1	0.220896	0.158841		0.799037
	All Targets, MAPK Signaling	PEBP1	0.220256	0.128727		0.890331
	All Targets, GPCR Signaling, Vitamin & Cofactor Metabolism	APOC2	0.219435	0.130076		0.885803
	All Targets, Dendritic Cells	BATF3	0.219393	0.243421		0.613643
	All Targets, Internal Reference	POLR1B	0.219043	0.310092		0.508509
	All Targets, Differentiation	FOXC1	0.218949	0.207327		0.683343
	OVCAR3_Hits_ALL_1Day, All Targets, PI3K-Akt Signaling, Cell Adhesion & Motility	ITGB4	0.218377	0.228102		0.641872
	All Targets, Arginine Metabolism, Amino Acid Synthesis & Transport	GOT1	0.218028	0.0236985		1.62528
	All Targets, Androgen Signaling, p53 Signaling, PI3K-Akt Signaling, DNA Damage Repair, Cell Cycle	BRCA1	0.217943	0.132769		0.876903
	All Targets, Immune Exhaustion, Other Interleukin Signaling	BATF	0.217941	0.134623		0.870881
	All Targets, MHC Class I Antigen Presentation	HERC6	0.217698	0.421373		0.375334
	All Targets, TH1 Differentiation, Notch Signaling	DLL4	0.216904	0.205323		0.687562
	All Targets, EMT, Estrogen Signaling	FOXA1	0.216771	0.166053		0.779753
	All Targets, Differentiation, Senescence, Ion Transport, MAPK Signaling	CACNA1D	0.216331	0.106539		0.972492
	High Expression ALL, OVCAR3_Hits_ALL_1Day, All Targets, MAPK Signaling, VEGF Signaling, Oxidative Stress	HSPB1	0.214564	0.498061		0.302717
	All Targets, Mitochondrial Metabolism / TCA	UQCRQ	0.214148	0.165937		0.780056
	All Targets, MHC Class I Antigen Presentation, NF-kB Signaling, TLR Signaling, Apoptosis	LY96	0.213911	0.0980159		1.0087
	All Targets, NK Activity, DNA Sensing, PI3K-Akt Signaling, TLR Signaling, RNA Sensing, JAK-STAT Signaling, NLR Signaling, Type I Interferon Signaling	IFNA7/17	0.213874	0.227905		0.642247
	All Targets, PI3K-Akt Signaling, Lipid Metabolism, Prostate Cancer	TPTE	0.213586	0.226532		0.644871
	All Targets, Autophagy	ATG10	0.213494	0.0675038		1.17067
	All Targets, Epigenetic Modification	ETV7	0.213477	0.267218		0.573135
	All Targets, NK Activity, Notch Signaling, Epigenetic Modification, Apoptosis, T cells, Cytotoxicity	GZMB	0.212653	0.104336		0.981567
	All Targets, Notch Signaling, Differentiation, MHC Class I Antigen Presentation, NF-kB Signaling, Hedgehog Signaling, BCR Signaling, IL-1 Signaling, Wnt Signaling, MAPK Signaling, Myeloid Inflammation, Glycan Sensing, Apoptosis, TCR Signaling, Cell Cycle, Oxidative Stress	PSMB5	0.212301	0.052625		1.27881
	All Targets, GPCR Signaling, NK Activity, Differentiation, BCR Signaling, Senescence, Wnt Signaling, MAPK Signaling, Myeloid Inflammation, Glycan Sensing, TCR Signaling, VEGF Signaling	PPP3CB	0.211966	0.0702389		1.15342
	All Targets, Phagocytosis, Neutrophil Degranulation, PPAR Signaling	OLR1	0.210266	0.335793		0.473928
	All Targets, Epigenetic Modification, Prostate Cancer	ERG	0.210233	0.0971651		1.01249
	All Targets, PI3K-Akt Signaling, MAPK Signaling, Apoptosis, IL-2 Signaling, JAK-STAT Signaling, Dendritic Cells, Other Interleukin Signaling	IL3RA	0.209525	0.216601		0.664339
	All Targets, RNA Sensing	IFIH1	0.209082	0.0924684		1.03401
	All Targets, Complement System	C8G	0.207645	0.269579		0.569314
	All Targets, Epigenetic Modification, Lipid Metabolism	ARNT2	0.20753	0.130611		0.884021
	All Targets, Notch Signaling, Differentiation	PSEN2	0.206728	0.152468		0.816821
	All Targets, Complement System	MASP2	0.206726	0.235817		0.627424
	All Targets, GPCR Signaling, Wnt Signaling, mTOR Signaling	FZD10	0.206151	0.100169		0.999266
	All Targets, GPCR Signaling, Chemokine Signaling	CMKLR1	0.205299	0.310417		0.508054
	All Targets, GPCR Signaling, Wnt Signaling, mTOR Signaling	WNT7A	0.204489	0.245636		0.609708
	All Targets, Lipid Metabolism	HSD11B1	0.204034	0.34067		0.467666
	All Targets, Wnt Signaling, mTOR Signaling	WNT5B	0.203568	0.168592		0.773163
	All Targets, IL-1 Signaling, Myeloid Inflammation, T cells, JAK-STAT Signaling, TH2 Differentiation, Other Interleukin Signaling	IL13	0.203429	0.223919		0.649908
	All Targets, Internal Reference, Neutrophil Degranulation	STK11IP	0.202868	0.323087		0.490681
	All Targets, Mitochondrial Metabolism / TCA	NDUFA7	0.202233	0.0504382		1.29724
	All Targets, Myc, Wnt Signaling, Immortality & Stemness, Cell Cycle	TERT	0.202183	0.337599		0.471598
	All Targets, Cell Cycle, Glycolysis & Glucose Transport, Interferon Response Genes	NDC1	0.201895	0.0429092		1.36745
	All Targets, Lipid Metabolism, Oxidative Stress	GPX4	0.201704	0.205843		0.686463
	All Targets, RNA Processing	MRM2	0.20102	0.379884		0.420349
	All Targets, PI3K-Akt Signaling, Apoptosis, Leukemia, Autophagy, Melanoma, Insulin Signaling, VEGF Signaling, Cell Adhesion & Motility, Chemokine Signaling, Prostate Cancer, Oxidative Stress	BAD	0.200828	0.0825855		1.0831
	All Targets, Lymphocyte Trafficking, Lymphocyte Regulation, T cells, TCR Signaling	CD8B	0.200822	0.244727		0.611317
	All Targets, Internal Reference	NRDE2	0.200292	0.0176719		1.75272
	All Targets, DNA Damage Repair, Oxidative Stress	NEIL1	0.199936	0.131968		0.879531
	All Targets, Complement System	C8A	0.19909	0.282978		0.548248
	All Targets, Differentiation, MAPK Signaling, mTOR Signaling	RPS6KA6	0.198017	0.108948		0.962779
	All Targets, GPCR Signaling, Vitamin & Cofactor Metabolism, Ion Transport, Lipid Metabolism, PPAR Signaling	APOA1	0.197643	0.157012		0.804068
	All Targets, NK Activity, Epigenetic Modification, TNF Signaling, MAPK Signaling, Myeloid Inflammation, Leukemia, TCR Signaling, IL-2 Signaling, JAK-STAT Signaling, Other Interleukin Signaling	CSF2	0.197275	0.163487		0.786516
	All Targets, Other Interleukin Signaling	EBI3	0.197162	0.242483		0.615318
	All Targets, Vitamin & Cofactor Metabolism, Lipid Metabolism, PPAR Signaling	CYP8B1	0.196897	0.319998		0.494853
	All Targets, Lymphocyte Regulation, Neutrophil Degranulation	CD300A	0.196576	0.178094		0.74935
	All Targets, Vitamin & Cofactor Metabolism	PARP9	0.196417	0.254228		0.594776
	High Expression ALL, All Targets, MHC Class II Antigen Presentation	CD74	0.19555	0.764799		0.116452
	All Targets, Immortality & Stemness, DNA Damage Repair, Cell Cycle, Oxidative Stress	WRN	0.195544	0.0305011		1.51569
	All Targets, p53 Signaling, DNA Damage Repair, Cell Cycle	MNAT1	0.195472	0.0262882		1.58024
	All Targets, Differentiation, Ion Transport, MAPK Signaling	GRIN1	0.195256	0.275184		0.560377
	All Markers for FT Cells, All Targets, B cells, Lymphocyte Regulation, T cells, TCR Signaling	CD3E	0.194414	0.07752		1.11059
	All Targets, MHC Class I Antigen Presentation, Neutrophil Degranulation, Autophagy, Oxidative Stress	ATG7	0.19413	0.0466273		1.33136
	All Targets, TH17 Differentiation, JAK-STAT Signaling, Other Interleukin Signaling	IL23A	0.193845	0.200529		0.697823
	All Targets, Lymphocyte Regulation	ICAM5	0.193782	0.382355		0.417534
	All Targets, Epigenetic Modification, EMT, Other Interleukin Signaling, Prostate Cancer	ZEB1	0.193379	0.225745		0.646381
	All Markers for FT Cells, All Targets, Wnt Signaling, TH2 Differentiation	RUNX3	0.192154	0.141167		0.850268
	All Targets, Notch Signaling, B cells, Other Interleukin Signaling	FCER2	0.191889	0.209698		0.678406
	All Targets, GPCR Signaling, Differentiation, Hedgehog Signaling, Insulin Signaling	PRKAR2A	0.191616	0.134504		0.871265
	All Targets, Phagocytosis, Arginine Metabolism, Amino Acid Synthesis & Transport, NO Signaling	NOS1	0.190891	0.152835		0.815778
	All Targets, Wnt Signaling, mTOR Signaling	LRP5	0.190817	0.161251		0.792497
	All Targets, GPCR Signaling, Wnt Signaling, mTOR Signaling	FZD3	0.190529	0.0761172		1.11852
	All Targets, Neutrophil Degranulation, Type I Interferon Signaling, Dendritic Cells	BST2	0.189906	0.999436		0.00024504
	All Targets, Arginine Metabolism, Amino Acid Synthesis & Transport, Glutamine Metabolism	GLUL	0.188906	0.269435		0.569546
	All Targets, Lysosome, Phagocytosis, Neutrophil Degranulation, Autophagy	LAMP1	0.188563	0.123605		0.907964
	All Targets, Proteotoxic Stress, Interferon Response Genes	EIF2AK2	0.188439	0.307991		0.511462
	All Targets, Arginine Metabolism, Amino Acid Synthesis & Transport, HIF1 Signaling, NO Signaling, Other Interleukin Signaling	NOS2	0.187435	0.188766		0.724077
	All Targets, Interferon Response Genes	PARP12	0.187433	0.112605		0.948442
	All Targets, T-cell Checkpoints, Lymphocyte Trafficking, T cells	PDCD1LG2	0.187198	0.145987		0.835686
	All Targets, Differentiation, TGF-beta Signaling	ACVR2A	0.18699	0.0504794		1.29689
	All Targets, Notch Signaling, Epigenetic Modification	PTCRA	0.186958	0.548718		0.260651
	All Targets, Phagocytosis, Neutrophil Degranulation, Lipid Metabolism, Endocytosis	PLD1	0.186784	0.190242		0.720694
	All Targets, Matrix Remodeling and Metastasis, PPAR Signaling, Other Interleukin Signaling	MMP1	0.186522	0.34878		0.457448
	All Targets, Epigenetic Modification, DNA Damage Repair	EYA1	0.186398	0.399943		0.398002
	All Targets, GPCR Signaling, TLR Signaling, T cells, Chemokine Signaling	CXCL9	0.185776	0.299059		0.524244
	All Targets, NK Activity, T cells, TCR Signaling	CD247	0.18468	0.247478		0.606464
	High Expression ALL, All Targets, Notch Signaling, Internal Reference, IL-17 Signaling, Differentiation, DNA Sensing, MHC Class I Antigen Presentation, Glycosylation, TNF Signaling, NF-kB Signaling, Circadian Clock, Hedgehog Signaling, BCR Signaling, IL-1 Signaling, Senescence, Wnt Signaling, MAPK Signaling, TLR Signaling, Myeloid Inflammation, ERBB2 Signaling, Glycan Sensing, Apoptosis, RNA Sens…	UBB	0.183738	0.283346		0.547683
	All Targets, DNA Damage Repair	UBE2T	0.183374	0.183595		0.736138
	All Targets, EMT, PI3K-Akt Signaling, MAPK Signaling, Melanoma, MET Signaling, Cell Adhesion & Motility, Other Interleukin Signaling, Oxidative Stress	HGF	0.183251	0.228476		0.64116
	All Targets, TLR Signaling, Dendritic Cells	TLR7	0.182514	0.211196		0.675314
	High Expression ALL, All Targets, Estrogen Signaling, PI3K-Akt Signaling, TLR Signaling, Dendritic Cells, Proteotoxic Stress, Other Interleukin Signaling, Prostate Cancer	HSP90B1	0.182332	0.806468		0.0934127
	All Targets, Lymphocyte Trafficking	SPN	0.182304	0.224997		0.647824
	All Targets, EMT	SNAI2	0.182101	0.204241		0.689857
	All Markers for FT Cells, All Targets, PI3K-Akt Signaling, MAPK Signaling, VEGF Signaling, Cell Adhesion & Motility	KDR	0.181761	0.344773		0.462467
	All Targets, Estrogen Signaling, DNA Damage Repair, Cell Cycle	SMC1A	0.181735	0.214644		0.668281
	All Targets, IL-17 Signaling, Differentiation, TNF Signaling, IL-1 Signaling, Senescence, MAPK Signaling, TLR Signaling, Myeloid Inflammation	MAP2K6	0.181321	0.118176		0.927472
	All Targets, Epigenetic Modification	H3C8	0.181007	0.379481		0.42081
	All Targets, Fatty Acid Synthesis, Lipid Metabolism	HSD17B8	0.1809	0.145101		0.838329
	All Targets, Androgen Signaling	MERTK	0.180609	0.0830541		1.08064
	All Targets, Arginine Metabolism, Amino Acid Synthesis & Transport	GOT2	0.180354	0.232297		0.633957
	All Targets, Cell Cycle	TWF1	0.180213	0.273807		0.562555
	All Targets, GPCR Signaling, Differentiation, Chemokine Signaling	TIAM1	0.179882	0.719417		0.143019
	All Targets, Epigenetic Modification, AMPK Signaling, FoxO Signaling, EMT, p53 Signaling, PI3K-Akt Signaling, MAPK Signaling, Melanoma, HIF1 Signaling, Cell Adhesion & Motility, mTOR Signaling, Prostate Cancer, Glioma	IGF1	0.179693	0.168691		0.772908
	All Targets, Neutrophil Degranulation, Host Defense Peptides, NLR Signaling	CAMP	0.179677	0.199285		0.700526
	All Targets, Mitochondrial Metabolism / TCA, Oxidative Stress	NDUFS8	0.179223	0.534759		0.271842
	All Targets, p53 Signaling, PI3K-Akt Signaling, Apoptosis, VEGF Signaling, Prostate Cancer	CASP9	0.178601	0.11241		0.949196
	All Targets, TGF-beta Signaling	HAMP	0.178587	0.230703		0.636947
	All Targets, Prostate Cancer	SSX4	0.178453	0.316626		0.499453
	All Targets, PI3K-Akt Signaling, MAPK Signaling	BDNF	0.177813	0.247439		0.606532
	All Targets, AMPK Signaling, PI3K-Akt Signaling	PPP2R2C	0.177257	0.492806		0.307324
	All Targets, GPCR Signaling, Vitamin & Cofactor Metabolism	APOM	0.177047	0.307934		0.511542
	All Targets, IL-1 Signaling, PI3K-Akt Signaling, Myeloid Inflammation, TH9 Differentiation, T cells, TH17 Differentiation, TCR Signaling, JAK-STAT Signaling, TH2 Differentiation, Other Interleukin Signaling	IL4	0.17677	0.377911		0.422611
	All Targets, GPCR Signaling, T-cell Checkpoints, Purinergic Signaling	ADORA2A	0.176608	0.302001		0.519992
	All Targets, Notch Signaling	LFNG	0.176263	0.30313		0.518371
	All Targets, PI3K-Akt Signaling, VEGF Signaling, mTOR Signaling	RICTOR	0.176222	0.139724		0.854728
	All Targets, GPCR Signaling, Vitamin & Cofactor Metabolism, Wnt Signaling	GPC4	0.175785	0.234122		0.630558
	All Targets, T-cell Checkpoints, NF-kB Signaling, B cells, T cells	CD70	0.175614	0.282264		0.549344
	All Targets, GPCR Signaling, NK Activity, AMPK Signaling, Lymphocyte Trafficking, Differentiation, FoxO Signaling, TNF Signaling, Estrogen Signaling, BCR Signaling, PI3K-Akt Signaling, Senescence, Phagocytosis, TLR Signaling, Myeloid Inflammation, Apoptosis, Lipid Metabolism, Leukemia, Autophagy, Melanoma, Insulin Signaling, TCR Signaling, IL-2 Signaling, VEGF Signaling, JAK-STAT Signaling, HIF1 …	PIK3R3	0.175511	0.256828		0.590357
	All Targets, Epigenetic Modification, MHC Class I Antigen Presentation, Type II Interferon Signaling, Phagocytosis, Lymphocyte Regulation, Leukemia	FCGR1A	0.17468	0.493924		0.306339
	All Targets, Differentiation, Neutrophil Degranulation, Oxidative Stress	KRT1	0.174494	0.195183		0.709557
	All Targets, GPCR Signaling	GPSM3	0.174459	0.174094		0.759217
	All Targets, Apoptosis	C1QBP	0.173903	0.525657		0.279297
	All Targets, Complement System, Other Interleukin Signaling	SERPINB2	0.173364	0.314428		0.502479
	All Targets, Apoptosis, NLR Signaling, Proteotoxic Stress	CASP12	0.173363	0.337179		0.472139
	All Targets, NK Activity, BCR Signaling, Senescence, Wnt Signaling, Myeloid Inflammation, Glycan Sensing, TCR Signaling, VEGF Signaling	NFATC2	0.1729	0.132496		0.877798
	All Targets, Lymphocyte Trafficking	JAM3	0.172705	0.211908		0.673853
	All Targets, B cells, BCR Signaling	CD79A	0.172487	0.612767		0.212704
	All Targets, Matrix Remodeling and Metastasis	ROBO4	0.172441	0.421838		0.374854
	All Targets, Chemokine Signaling	CCL8	0.172414	0.294383		0.531087
	All Targets, Epigenetic Modification, Amino Acid Synthesis & Transport	NSD1	0.171992	0.0700134		1.15482
	All Targets, MHC Class I Antigen Presentation, RNA Sensing, DNA Damage Repair, Interferon Response Genes	UBA7	0.171635	0.261279		0.582896
	All Targets, AMPK Signaling, FoxO Signaling, Circadian Clock, p53 Signaling, PI3K-Akt Signaling, Lipid Metabolism, Autophagy, Insulin Signaling, Fatty Acid Oxidation, mTOR Signaling, Mitochondrial Metabolism / TCA, Oxidative Stress	PRKAA2	0.171189	0.0748457		1.12583
	All Targets, NK Activity, NF-kB Signaling, BCR Signaling, PI3K-Akt Signaling, Ion Transport, Phagocytosis, Myeloid Inflammation, Glycan Sensing, IL-2 Signaling, Other Interleukin Signaling	SYK	0.171168	0.169208		0.771579
	All Targets, RNA Processing	PTCD2	0.170826	0.168152		0.774299
	All Targets, Lipid Metabolism	CES3	0.170379	0.209391		0.679043
	All Targets, Glycan Sensing	CLEC4E	0.170074	0.269692		0.569132
	All Targets, Cancer Antigens	CTCFL	0.170053	0.383203		0.416571
	All Targets, Androgen Signaling, Notch Signaling, Cilium Assembly, Autophagy, Oxidative Stress	HDAC6	0.170037	0.0851906		1.06961
	All Targets, PDGF Signaling, PI3K-Akt Signaling, Phagocytosis, Cell Adhesion & Motility	THBS4	0.169921	0.289655		0.538119
	All Targets, Mitochondrial Metabolism / TCA	NDUFA2	0.169389	0.0934984		1.0292
	All Targets, Prostate Cancer	SPANXB1	0.169142	0.560518		0.25141
	All Targets, Angiotensin System	REN	0.169025	0.388962		0.410093
	All Targets, Epigenetic Modification, Leukemia	RUNX1T1	0.168844	0.334031		0.476214
	All Targets, Lysosome, Apoptosis	CTSW	0.168506	0.401151		0.396692
	All Targets, Notch Signaling, Epigenetic Modification, Differentiation, Estrogen Signaling	KAT2B	0.168353	0.074833		1.12591
	All Targets, JAK-STAT Signaling, Other Interleukin Signaling	TSLP	0.168338	0.255833		0.592043
	All Targets, MHC Class II Antigen Presentation, Lymphocyte Trafficking, Type II Interferon Signaling, Phagocytosis, TCR Signaling	HLA-DQA1	0.168097	0.653874		0.184506
	All Targets, Phagocytosis, Complement System, Oxidative Stress	MBL2	0.167996	0.238926		0.621736
	All Targets, PI3K-Akt Signaling, JAK-STAT Signaling	PRLR	0.16772	0.249983		0.60209
	All Targets, NK Activity, p53 Signaling, Apoptosis	BID	0.167279	0.166886		0.77758
	All Targets, AMPK Signaling, Pentose Phosphate, Insulin Signaling, Glycolysis & Glucose Transport	FBP1	0.167083	0.237303		0.624696
	All Targets, RNA Processing	SETBP1	0.166775	0.13776		0.860877
	All Targets, Epigenetic Modification, FoxO Signaling, NF-kB Signaling, p53 Signaling, Senescence, MAPK Signaling, Apoptosis, Leukemia, Melanoma, DNA Damage Repair, Cell Cycle, Glioma	GADD45G	0.166616	0.475044		0.323266
	All Targets, TLR Signaling	LY86	0.165617	0.441896		0.35468
	All Targets, Complement System	C2	0.165328	0.283858		0.546899
	OVCAR3_Hits_ALL_1Day, All Targets, T-cell Checkpoints, NF-kB Signaling, Immune Exhaustion	TNFRSF9	0.165321	0.378207		0.42227
	All Targets, Nucleotide Synthesis, Cell Cycle	TYMS	0.165043	0.165692		0.7807
	All Targets, GPCR Signaling, Chemokine Signaling	CCL25	0.164949	0.301275		0.521037
	All Targets, Matrix Remodeling and Metastasis	TPSAB1/B2	0.164313	0.339307		0.469407
	OVCAR3_Hits_ALL_1Day, All Targets, IL-6 Signaling, B cells, T cells, JAK-STAT Signaling	IL11	0.163998	0.561947		0.250305
	All Targets, TGF-beta Signaling	LTBP1	0.163385	0.23324		0.632198
	All Targets, Prostate Cancer	AKAP1	0.163185	0.192035		0.71662
	All Targets, Neutrophil Degranulation, Host Defense Peptides	LTF	0.163104	0.556757		0.254334
	All Targets, Fatty Acid Synthesis, Lipid Metabolism	HACD2	0.162752	0.0939726		1.027
	All Targets, NK Activity	NKG7	0.162747	0.337943		0.471156
	All Targets, GPCR Signaling, EMT, Chemokine Signaling, Oxidative Stress	CCR7	0.162332	0.421184		0.375528
	All Targets, Differentiation, Neuroendocrine Function, EMT, Wnt Signaling, Immortality & Stemness, Other Interleukin Signaling	SOX2	0.16224	0.363037		0.440049
	All Targets, Internal Reference	TMUB2	0.161955	0.236725		0.625757
	All Targets, NK Activity, PI3K-Akt Signaling, TLR Signaling, JAK-STAT Signaling, NLR Signaling	IFNAR2	0.161781	0.49347		0.306739
	All Targets, GPCR Signaling, Wnt Signaling, mTOR Signaling	WNT6	0.161418	0.522463		0.281944
	All Targets, Phagocytosis, VEGF Signaling, Chemokine Signaling	ELMO1	0.160685	0.368347		0.433743
	All Targets, PI3K-Akt Signaling, MAPK Signaling, FGFR Signaling, Melanoma, Insulin Signaling	FGF6	0.160528	0.423645		0.372998
	All Targets, Cell Cycle	ORC6	0.160162	0.175045		0.75685
	All Targets, p53 Signaling, DNA Damage Repair, Cell Cycle	MLH1	0.159619	0.178339		0.748753
	All Targets, Cell Cycle	ACTR3B	0.159293	0.312283		0.505451
	All Targets, Wnt Signaling, Apoptosis	APC	0.159121	0.119309		0.923328
	All Targets, DNA Damage Repair, Cell Cycle	RAD51C	0.158667	0.166813		0.77777
	All Targets, Epigenetic Modification, Phagocytosis, Neutrophil Degranulation, Leukemia, Oxidative Stress	MPO	0.15863	0.43626		0.360255
	All Targets, GPCR Signaling, Chemokine Signaling	CCL28	0.158626	0.581939		0.235123
	All Targets, BCR Signaling, Lymphocyte Regulation	LILRA1	0.158602	0.406164		0.391298
	All Targets, Epigenetic Modification	GATA1	0.158521	0.196818		0.705936
	High Expression ALL, OVCAR3_Hits_ALL_1Day, All Targets, Differentiation, B cells	CD24	0.158433	0.815714		0.0884622
	All Targets, GPCR Signaling, Hedgehog Signaling	PTCH1	0.1584	0.136773		0.863998
	All Targets, MHC Class I Antigen Presentation, Oxidative Stress	FBXW7	0.157689	0.185566		0.731501
	All Targets, Mitochondrial Metabolism / TCA	NDUFS7	0.157635	0.24793		0.605671
	All Targets, Epigenetic Modification, p53 Signaling, Leukemia, Melanoma, DNA Damage Repair, Glioma	DDB2	0.15718	0.373175		0.428087
	All Targets, DNA Sensing, Inflammasomes, Glycan Sensing, Neutrophil Degranulation, NLR Signaling	PYCARD	0.156961	0.300045		0.522814
	All Targets, GPCR Signaling	APLNR	0.156742	0.601081		0.221067
	All Targets, GPCR Signaling, B cells	PNOC	0.156571	0.674177		0.171226
	All Targets, MHC Class II Antigen Presentation, Lymphocyte Trafficking, Phagocytosis	HLA-DOB	0.156524	0.325213		0.487832
	All Targets, TNF Signaling, Apoptosis	CASP7	0.155776	0.113705		0.94422
	All Targets, TH1 Differentiation, Notch Signaling, Differentiation	MAML2	0.155018	0.130224		0.88531
	All Targets, Differentiation, p53 Signaling, Estrogen Signaling, FGFR Signaling, DNA Damage Repair	POLR2J	0.15492	0.386275		0.413104
	All Targets, Cancer Antigens	MAGEA4	0.154897	0.313647		0.503559
	All Targets, Lymphocyte Trafficking, Differentiation	ALCAM	0.154885	0.330281		0.481116
	All Targets, GPCR Signaling, NK Activity, AMPK Signaling, Lymphocyte Trafficking, Differentiation, FoxO Signaling, EMT, TNF Signaling, PDGF Signaling, Estrogen Signaling, BCR Signaling, PI3K-Akt Signaling, Senescence, Phagocytosis, TLR Signaling, Myeloid Inflammation, ERBB2 Signaling, Apoptosis, Lipid Metabolism, Leukemia, FGFR Signaling, Autophagy, Melanoma, Insulin Signaling, TCR Signaling, MET…	PIK3CA	0.15458	0.16976		0.770165
	All Targets, EGFR Signaling	ADAM12	0.154528	0.239651		0.620421
	All Targets, TH1 Differentiation, T cells, TH17 Differentiation, TH2 Differentiation	TBX21	0.154278	0.471703		0.326332
	All Targets, p53 Signaling, Mitochondrial Metabolism / TCA	COX6B1	0.154224	0.716465		0.144805
	All Targets, B cells	SPIB	0.15367	0.46523		0.332332
	All Targets, TH17 Differentiation, JAK-STAT Signaling, Other Interleukin Signaling	IL22	0.153556	0.258811		0.587017
	All Targets, IL-17 Signaling	IL17RB	0.153001	0.238853		0.621869
	All Targets, Amino Acid Synthesis & Transport	SLC16A2	0.152682	0.165802		0.780411
	All Targets, Epigenetic Modification, MAPK Signaling, Leukemia	MECOM	0.152469	0.77263		0.112028
	All Targets, Notch Signaling, Epigenetic Modification, Differentiation, Estrogen Signaling, Senescence, Wnt Signaling, Immortality & Stemness, DNA Damage Repair, Cell Cycle	H2AX	0.15222	0.418382		0.378427
	All Targets, Type I Interferon Signaling	IFI35	0.151718	0.515893		0.28744
	OVCAR3_Hits_ALL_1Day, All Targets, Complement System	CFI	0.150794	0.944057		0.0250017
	All Targets, p53 Signaling, Senescence, DNA Damage Repair, Cell Cycle	CHEK1	0.150675	0.19437		0.711371
	All Targets, Differentiation, Ion Transport, MAPK Signaling	CACNA1C	0.149533	0.36008		0.443601
	All Targets, IL-17 Signaling, FoxO Signaling, DNA Sensing, MHC Class I Antigen Presentation, TNF Signaling, NF-kB Signaling, BCR Signaling, IL-1 Signaling, PI3K-Akt Signaling, MAPK Signaling, TLR Signaling, Myeloid Inflammation, Glycan Sensing, Apoptosis, RNA Sensing, Leukemia, TCR Signaling, NLR Signaling, mTOR Signaling, Chemokine Signaling, Prostate Cancer, Oxidative Stress	CHUK	0.149467	0.241022		0.617944
	All Targets, AMPK Signaling, JAK-STAT Signaling	LEPR	0.149362	0.367336		0.434936
	All Targets, Epigenetic Modification, Oxidative Stress	NR4A3	0.148819	0.511318		0.291309
	All Targets, Amino Acid Synthesis & Transport, Glutamine Metabolism	FOLH1	0.148135	0.298428		0.52516
	All Targets, IL-1 Signaling	IL1RL2	0.146572	0.30563		0.514804
	All Targets, Notch Signaling, Differentiation, Senescence, Apoptosis, Leukemia, Melanoma, Cell Cycle, Prostate Cancer, Glioma	E2F1	0.14639	0.348688		0.457563
	All Targets, Lipid Metabolism	NPM2	0.145774	0.264105		0.578223
	All Targets, T-cell Checkpoints, T cells, IL-2 Signaling, Immune Exhaustion	HAVCR2	0.145552	0.348316		0.458027
	All Targets, Neutrophil Degranulation, Host Defense Peptides	LYZ	0.145305	0.237187		0.624909
	High Expression ALL, All Targets, Notch Signaling, Epigenetic Modification, Differentiation, Estrogen Signaling, Senescence, Wnt Signaling, Cell Cycle	H3-3A	0.145262	0.366449		0.435987
	All Targets, GPCR Signaling, Hedgehog Signaling, Cilium Assembly, Insulin Signaling, Cell Cycle	PRKAR2B	0.144047	0.187687		0.726567
	All Targets, Glycosylation, Matrix Remodeling and Metastasis	ANKRD28	0.144038	0.195884		0.708002
	All Targets, Estrogen Signaling, Ion Transport, MAPK Signaling, Endocytosis, Proteotoxic Stress, Cell Cycle	HSPA2	0.143914	0.171973		0.764539
	All Targets, Lysosome, Ion Transport, Neutrophil Degranulation, Host Defense Peptides	SLC11A1	0.143826	0.275851		0.559325
	All Targets, NK Activity, Senescence, Lymphocyte Regulation	KIR Family	0.143732	0.527317		0.277928
	All Targets, NF-kB Signaling	TNFRSF11B	0.143225	0.332227		0.478565
	All Targets, PI3K-Akt Signaling, VEGF Signaling, mTOR Signaling	PRR5	0.143204	0.354437		0.45046
	All Targets, RNA Processing	PRMT8	0.142709	0.545593		0.263132
	High Expression ALL, All Targets, Type I Interferon Signaling	IFITM2	0.142165	0.970504		0.0130026
	All Targets, Androgen Signaling	TARP/TRGC1/2	0.142137	0.265579		0.575807
	All Targets, T cells	AIRE	0.141536	0.348386		0.457939
	All Targets, Differentiation, PI3K-Akt Signaling, MAPK Signaling	EFNA2	0.140538	0.559112		0.252502
	All Targets, EMT, TGF-beta Signaling, Oxidative Stress	BMP7	0.140304	0.262142		0.581463
	All Targets, TH1 Differentiation, T cells, TH17 Differentiation, JAK-STAT Signaling, Other Interleukin Signaling	IL12RB1	0.140139	0.3753		0.425622
	All Targets, Cell Cycle	MST1R	0.140066	0.300901		0.521577
	All Targets, Notch Signaling, Differentiation, MHC Class I Antigen Presentation, NF-kB Signaling, Hedgehog Signaling, BCR Signaling, IL-1 Signaling, Wnt Signaling, MAPK Signaling, Myeloid Inflammation, Glycan Sensing, Apoptosis, TCR Signaling, Cell Cycle	PSMB9	0.140031	0.571889		0.242688
	All Targets, Cell Cycle	MCM2	0.140003	0.36219		0.441064
	All Targets, JAK-STAT Signaling, Other Interleukin Signaling	IL19	0.139238	0.363924		0.43899
	All Targets, Epigenetic Modification, PI3K-Akt Signaling, MAPK Signaling, Apoptosis	NTRK1	0.139217	0.783141		0.10616
	OVCAR3_Hits_ALL_1Day, All Targets, Differentiation, EMT, PI3K-Akt Signaling, MAPK Signaling, ERBB2 Signaling, HIF1 Signaling, Cell Adhesion & Motility, Prostate Cancer	ERBB2	0.13892	0.31158		0.50643
	All Targets, Apoptosis	TNFRSF10C	0.138845	0.349679		0.456331
	All Targets, Senescence, Cell Cycle	CDC25A	0.13884	0.324872		0.488287
	All Targets, MHC Class I Antigen Presentation	TRAF7	0.13856	0.0675437		1.17041
	All Targets, MAPK Signaling	CACNA2D4	0.138478	0.329513		0.482127
	All Targets, Epigenetic Modification	HHEX	0.138233	0.319037		0.496159
	High Expression ALL, All Targets, p53 Signaling, Mitochondrial Metabolism / TCA	COX5B	0.137922	0.437955		0.35857
	All Targets, Cell Cycle	TTK	0.137586	0.28363		0.547247
	All Targets, Cell Cycle	WDR76	0.137448	0.332455		0.478267
	All Targets, Cell Adhesion & Motility	ITGAE	0.137245	0.28937		0.538546
	All Targets, Lymphocyte Regulation	KLRF1	0.136567	0.417951		0.378874
	All Targets, Mitochondrial Metabolism / TCA	ME2	0.136188	0.340142		0.46834
	All Targets, PDGF Signaling, PI3K-Akt Signaling, MAPK Signaling, Melanoma, Cell Adhesion & Motility, Prostate Cancer, Oxidative Stress	PDGFD	0.13608	0.23929		0.621075
	All Targets, Notch Signaling	MFNG	0.136056	0.398455		0.399621
	All Targets, Amino Acid Synthesis & Transport, Glutamine Metabolism	RIMKLA	0.135574	0.258108		0.588198
	All Targets, TH17 Differentiation, IL-2 Signaling, JAK-STAT Signaling	IL21R	0.135453	0.52623		0.278824
	All Targets, FoxO Signaling, B cells, MAPK Signaling, T cells, Other Interleukin Signaling	RAG1	0.135338	0.257574		0.589098
	All Targets, Notch Signaling	HDAC4	0.135022	0.219038		0.65948
	All Targets, Estrogen Signaling, PI3K-Akt Signaling	ESR2	0.135013	0.313821		0.503318
	All Markers for FT Cells, All Targets, Matrix Remodeling and Metastasis, PI3K-Akt Signaling, Lymphocyte Regulation, MET Signaling, Cell Adhesion & Motility, Oxidative Stress	COL1A1	0.134773	0.236666		0.625864
	All Targets, Nucleotide Synthesis	PRUNE1	0.134773	0.167025		0.777218
	All Targets, Neuroendocrine Function, Neutrophil Degranulation	CEACAM6	0.134748	0.696714		0.156945
	All Targets, Senescence, Cell Cycle	MYBL2	0.134121	0.217947		0.661649
	All Targets, Cancer Antigens	MAGEA3/A6	0.133616	0.264217		0.578039
	All Targets, Differentiation, p53 Signaling, PI3K-Akt Signaling, Senescence, Wnt Signaling, MAPK Signaling, JAK-STAT Signaling, Cell Adhesion & Motility, Cell Cycle	CCND3	0.133455	0.284367		0.546122
	All Targets, Differentiation, PI3K-Akt Signaling, JAK-STAT Signaling, Other Interleukin Signaling	CSF3R	0.133435	0.638901		0.194566
	All Targets, Hedgehog Signaling	SPOP	0.133212	0.0847717		1.07175
	All Targets, Notch Signaling, TH2 Differentiation	JAG2	0.133102	0.308252		0.511094
	All Targets, Mitochondrial Metabolism / TCA	SIRT4	0.132648	0.19513		0.709677
	All Targets, PI3K-Akt Signaling, Cell Adhesion & Motility	IBSP	0.132244	0.383358		0.416395
	All Targets, MHC Class I Antigen Presentation, NF-kB Signaling, TLR Signaling	TIRAP	0.132195	0.22848		0.641152
	All Targets, DNA Damage Repair	FANCB	0.132114	0.474038		0.324187
	All Targets, Neutrophil Degranulation	CHIT1	0.131767	0.474118		0.324114
	All Targets, FGFR Signaling	FGF11	0.131693	0.497351		0.303337
	High Expression ALL, OVCAR3_Hits_ALL_1Day, All Targets, GPCR Signaling, Phagocytosis, Lymphocyte Regulation, Neutrophil Degranulation, Complement System	C3	0.131505	0.577797		0.238225
	All Targets, IL-17 Signaling, TNF Signaling, IL-1 Signaling, TLR Signaling, NLR Signaling	NOD2	0.131227	0.39402		0.404482
	All Targets, GPCR Signaling, TNF Signaling, Chemokine Signaling	CXCL6	0.130993	0.810957		0.091002
	All Targets, RNA Processing	NASP	0.130546	0.197754		0.703874
	All Targets, Cell Adhesion & Motility	CLECL1	0.130397	0.215382		0.666791
	All Targets, Type II Interferon Signaling, Type III Interferon Signaling, JAK-STAT Signaling, NLR Signaling, Type I Interferon Signaling	IRF9	0.130307	0.304048		0.517057
	All Targets, PI3K-Akt Signaling, Cell Adhesion & Motility	TNN	0.129789	0.372493		0.428882
	All Targets, Phagocytosis, VEGF Signaling	CYFIP2	0.129657	0.472814		0.32531
	All Targets, TNF Signaling, IL-2 Signaling, JAK-STAT Signaling	IL15	0.129609	0.246765		0.607717
	All Targets, IDH1/2, Mitochondrial Metabolism / TCA	FH	0.12937	0.492723		0.307397
	All Targets, PI3K-Akt Signaling, Cell Adhesion & Motility	TNC	0.129278	0.368499		0.433563
	All Targets, NK Activity, AMPK Signaling, Lymphocyte Trafficking, Differentiation, FoxO Signaling, TNF Signaling, PDGF Signaling, Estrogen Signaling, BCR Signaling, PI3K-Akt Signaling, Senescence, Phagocytosis, TLR Signaling, Myeloid Inflammation, Apoptosis, Lipid Metabolism, Leukemia, Autophagy, Melanoma, Insulin Signaling, TCR Signaling, IL-2 Signaling, VEGF Signaling, JAK-STAT Signaling, HIF1 …	PIK3CB	0.128559	0.210283		0.677196
	All Targets, Myc, EMT, PI3K-Akt Signaling, MAPK Signaling, MET Signaling, Cell Adhesion & Motility, Other Interleukin Signaling	FN1	0.128463	0.456512		0.340548
	All Targets, Lymphocyte Trafficking, Differentiation, PI3K-Akt Signaling, Cell Adhesion & Motility	ITGA9	0.127923	0.385234		0.414276
	All Targets, MAPK Signaling	MAPK8IP2	0.12741	0.407832		0.389519
	High Expression ALL, All Targets, Mitochondrial Metabolism / TCA	NDUFB7	0.127078	0.227288		0.643424
	All Targets, Neutrophil Degranulation	NFAM1	0.127	0.484762		0.314472
	All Targets, AMPK Signaling, FoxO Signaling, EMT, PI3K-Akt Signaling, Autophagy, mTOR Signaling	STK11	0.126895	0.304328		0.516658
	All Targets, GPCR Signaling, Vitamin & Cofactor Metabolism, Lipid Metabolism, PPAR Signaling	APOA2	0.126833	0.344898		0.46231
	All Targets, Mitochondrial Metabolism / TCA	UQCR10	0.126548	0.242237		0.61576
	All Targets, Phagocytosis, Glycan Sensing	CLEC7A	0.126279	0.336656		0.472814
	All Targets, Epigenetic Modification, MAPK Signaling	ETV4	0.126047	0.367849		0.434331
	All Targets, p53 Signaling, Senescence, DNA Damage Repair, Cell Cycle	CHEK2	0.125917	0.238055		0.623322
	All Targets, Treg Differentiation, Differentiation, EMT, Senescence, TH9 Differentiation, Endocytosis, Immortality & Stemness, TH17 Differentiation, TGF-beta Signaling, Cell Cycle	SMAD2	0.125503	0.0904972		1.04336
	All Targets, NK Activity, Apoptosis, Cytotoxicity	PRF1	0.125379	0.366663		0.435733
	All Targets, DNA Damage Repair	FANCL	0.125152	0.185316		0.732087
	All Targets, Phagocytosis, MAPK Signaling, Myeloid Inflammation, Lipid Metabolism, VEGF Signaling	PLA2G4F	0.124876	0.407497		0.389875
	All Targets, Epigenetic Modification	H3C10	0.124196	0.249275		0.603321
	All Targets, T-cell Checkpoints, NF-kB Signaling	TNFSF4	0.124194	0.372594		0.428764
	All Targets, Retinoic Acid Signaling, Amino Acid Synthesis & Transport, Fatty Acid Oxidation, Glycolysis & Glucose Transport	ADH1A/B/C	0.12351	0.351327		0.454289
	All Targets, PI3K-Akt Signaling, MAPK Signaling, HIF1 Signaling	ANGPT2	0.123483	0.35177		0.453742
	All Targets, Lymphocyte Regulation	SIRPB2	0.123473	0.317735		0.497934
	All Targets, T-cell Checkpoints, Lymphocyte Trafficking	ICOSLG	0.122078	0.417894		0.378934
	All Targets, DNA Damage Repair, Oxidative Stress	RAD52	0.121802	0.471758		0.32628
	All Targets, Glycosylation, Neutrophil Degranulation, Complement System	SERPINA1	0.121651	0.469025		0.328804
	All Targets, Phagocytosis	NF2	0.120991	0.458267		0.338881
	All Targets, Differentiation, PI3K-Akt Signaling, MAPK Signaling	EFNA5	0.120173	0.296985		0.527266
	All Targets, Lymphocyte Trafficking, Differentiation, EMT, Hedgehog Signaling	L1CAM	0.119821	0.645758		0.18993
	All Targets, Lymphocyte Regulation, TCR Signaling	TRAC	0.119793	0.32508		0.48801
	High Expression ALL, All Targets, p53 Signaling, Ion Transport, Mitochondrial Metabolism / TCA	COX6A1	0.119572	0.562767		0.249672
	All Targets, Phagocytosis	MARCO	0.119454	0.231734		0.63501
	All Targets, Notch Signaling, TH2 Differentiation	NOTCH2	0.119238	0.392186		0.406508
	All Targets, Myc, NK Activity, FoxO Signaling, NF-kB Signaling, PI3K-Akt Signaling, MAPK Signaling, Apoptosis, Immune Exhaustion, Other Interleukin Signaling	FASLG	0.119081	0.456728		0.340343
	All Targets, EMT, IL-1 Signaling, TLR Signaling, Neutrophil Degranulation, Apoptosis, RNA Sensing, Autophagy, DNA Damage Repair, RAGE Signaling	HMGB1	0.118899	0.612078		0.213194
	All Targets, Lymphocyte Trafficking, Lymphocyte Regulation, T cells, TCR Signaling	CD8A	0.117977	0.36123		0.442216
	All Targets, AMPK Signaling, TNF Signaling, Estrogen Signaling, PI3K-Akt Signaling, Prostate Cancer	CREB3L4	0.117812	0.34963		0.456391
	All Targets, Circadian Clock, TH17 Differentiation, Other Interleukin Signaling	RORC	0.11747	0.474378		0.323876
	All Targets, GPCR Signaling, Prostaglandin Inflammation	PTGER4	0.117051	0.465967		0.331645
	All Targets, Differentiation, PI3K-Akt Signaling, MAPK Signaling, FGFR Signaling, Melanoma, Insulin Signaling	FGF10	0.116956	0.35695		0.447393
	All Targets, PI3K-Akt Signaling	TCL1B	0.11599	0.432706		0.363808
	All Targets, RNA Processing	PURA	0.115828	0.383537		0.416192
	All Targets, Glioma	TMEM140	0.115337	0.662637		0.178724
	All Targets, DNA Damage Repair, Oxidative Stress	XPA	0.114915	0.288826		0.539363
	All Targets, MHC Class I Antigen Presentation, Type II Interferon Signaling, B cells, TLR Signaling, T cells, Insulin Signaling, JAK-STAT Signaling, Type I Interferon Signaling, Other Interleukin Signaling	SOCS1	0.114731	0.494307		0.306004
	All Targets, NF-kB Signaling	TNFRSF11A	0.114678	0.379341		0.420971
	All Targets, GPCR Signaling, Neutrophil Degranulation, Endocytosis, Chemokine Signaling	CXCR1	0.114435	0.450479		0.346325
	All Targets, Epigenetic Modification	ARID1B	0.114366	0.262773		0.580419
	All Targets, Epigenetic Modification	PAX5	0.114363	0.290445		0.536936
	All Targets, Glycosylation, PI3K-Akt Signaling, MAPK Signaling, Endocytosis, EGFR Signaling, Oxidative Stress	AREG	0.114177	0.554637		0.255991
	All Targets, p53 Signaling, DNA Damage Repair	PMS2	0.114056	0.271479		0.566264
	All Targets, FoxO Signaling, RNA Sensing, Autophagy, NLR Signaling	ATG12	0.113939	0.288296		0.540162
	All Targets, Estrogen Signaling, Senescence, Insulin Signaling, Glioma	CALML3	0.113551	0.803823		0.0948395
	All Targets, Proteotoxic Stress	BAG1	0.112754	0.439098		0.357438
	All Targets, MAPK Signaling	MAP4K2	0.112677	0.422938		0.373724
	All Targets, Matrix Remodeling and Metastasis, PI3K-Akt Signaling, Cell Adhesion & Motility	COL4A6	0.11244	0.367126		0.435185
	All Targets, Lymphocyte Regulation	LAIR2	0.111968	0.358205		0.445868
	All Targets, Androgen Signaling, Prostate Cancer	NKX3-1	0.111773	0.573775		0.241259
	All Targets, EMT, Hedgehog Signaling	GLI1	0.111728	0.75662		0.121122
	All Targets, DNA Sensing, TNF Signaling, NF-kB Signaling, TLR Signaling, Apoptosis, RNA Sensing, NLR Signaling, Oxidative Stress	RIPK1	0.111579	0.297527		0.526473
	All Targets, IL-17 Signaling, Differentiation, FoxO Signaling, TNF Signaling, IL-1 Signaling, Senescence, Wnt Signaling, MAPK Signaling, TLR Signaling, Myeloid Inflammation, Apoptosis, RNA Sensing, Autophagy, Insulin Signaling, TCR Signaling, DNA Damage Repair, NLR Signaling, Cell Adhesion & Motility, Proteotoxic Stress, Oxidative Stress	MAPK8	0.111396	0.20242		0.693747
	All Targets, Mitochondrial Metabolism / TCA, Oxidative Stress	NDUFB4	0.111334	0.520392		0.28367
	All Targets, B cells	FAM30A	0.11124	0.41711		0.379749
	All Targets, Epigenetic Modification, Differentiation	EGR2	0.11123	0.442452		0.354134
	All Targets, GPCR Signaling, NK Activity, Lymphocyte Trafficking, Differentiation, PI3K-Akt Signaling, Phagocytosis, Wnt Signaling, MAPK Signaling, Myeloid Inflammation, ERBB2 Signaling, VEGF Signaling, HIF1 Signaling, Cell Adhesion & Motility, mTOR Signaling, Cell Cycle, Glioma	PRKCA	0.110976	0.281949		0.54983
	All Targets, Lymphocyte Regulation, Endocytosis, TCR Signaling	CD3D	0.109888	0.570718		0.243578
	All Targets, Differentiation, IL-6 Signaling, PI3K-Akt Signaling, MAPK Signaling, TH17 Differentiation, JAK-STAT Signaling, HIF1 Signaling, Other Interleukin Signaling	IL6R	0.109694	0.282085		0.54962
	All Targets, Immortality & Stemness, DNA Damage Repair, Cell Cycle	RFC4	0.109274	0.348139		0.458247
	All Targets, GPCR Signaling, NK Activity, Differentiation, FoxO Signaling, PDGF Signaling, Estrogen Signaling, BCR Signaling, PI3K-Akt Signaling, Senescence, MAPK Signaling, Myeloid Inflammation, ERBB2 Signaling, Glycan Sensing, Apoptosis, Leukemia, Endocytosis, FGFR Signaling, Autophagy, Melanoma, Insulin Signaling, TCR Signaling, MET Signaling, VEGF Signaling, JAK-STAT Signaling, Cell Adhesion …	HRAS	0.109207	0.334295		0.47587
	All Targets, PI3K-Akt Signaling, MAPK Signaling, FGFR Signaling, Melanoma, Insulin Signaling	FGF7	0.109046	0.303342		0.518068
	All Targets, MHC Class I Antigen Presentation	TAPBPL	0.108501	0.36789		0.434282
	All Targets, Internal Reference	ARMH3	0.108112	0.166887		0.777578
	All Targets, Type I Interferon Signaling	IFIT2	0.107345	0.465064		0.332488
	All Targets, GPCR Signaling, Wnt Signaling, mTOR Signaling	WNT10A	0.106796	0.588851		0.229994
	All Markers for FT Cells, All Targets, Notch Signaling	ACTA2	0.106544	0.353077		0.452131
	All Targets, GPCR Signaling, Neutrophil Degranulation, Endocytosis, Chemokine Signaling	CXCR2	0.106306	0.527001		0.278189
	All Targets, Epigenetic Modification, Differentiation, Leukemia	CEBPE	0.10614	0.365902		0.436636
	All Targets, GPCR Signaling, Chemokine Signaling	XCR1	0.105595	0.685374		0.164072
	All Targets, Differentiation, TGF-beta Signaling	LEFTY2	0.10537	0.444643		0.351989
	All Targets, JAK-STAT Signaling, Other Interleukin Signaling	IL24	0.105308	0.349793		0.456189
	All Targets, TGF-beta Signaling	BMP8A	0.10523	0.530175		0.275581
	All Targets, Type I Interferon Signaling	ISG20	0.105217	0.750463		0.124671
	All Targets, GPCR Signaling, NK Activity, IL-17 Signaling, Differentiation, FoxO Signaling, EMT, TNF Signaling, Estrogen Signaling, BCR Signaling, PI3K-Akt Signaling, Senescence, Phagocytosis, MAPK Signaling, TLR Signaling, Myeloid Inflammation, Neutrophil Degranulation, Apoptosis, Leukemia, FGFR Signaling, Autophagy, Melanoma, Insulin Signaling, TCR Signaling, VEGF Signaling, HIF1 Signaling, NLR…	MAPK1	0.105103	0.315038		0.501638
	All Targets, Notch Signaling, Epigenetic Modification, Differentiation, Estrogen Signaling, Leukemia	RUNX1	0.104903	0.20477		0.688733
	All Targets, MHC Class II Antigen Presentation, Lymphocyte Trafficking, Type II Interferon Signaling, Phagocytosis, TCR Signaling	HLA-DPB1	0.104787	0.332433		0.478295
	All Targets, MAPK Signaling	PTPRR	0.104565	0.330913		0.480287
	All Targets, Lymphocyte Trafficking, Differentiation, Type II Interferon Signaling, MAPK Signaling	NCAM1	0.1044	0.360972		0.442526
	All Targets, TNF Signaling, NF-kB Signaling	LTA	0.10424	0.496118		0.304415
	All Targets, RNA Processing	ZBTB20	0.103646	0.285795		0.543946
	All Targets, Type II Interferon Signaling, Type I Interferon Signaling	IRF2	0.103466	0.439847		0.356698
	All Targets, Myc, Androgen Signaling, p53 Signaling, PI3K-Akt Signaling, Senescence, Cell Cycle, Prostate Cancer	CCNE1	0.10345	0.538527		0.268793
	All Targets, DNA Damage Repair	ALKBH3	0.103324	0.411513		0.385616
	All Targets, Differentiation, p53 Signaling, Estrogen Signaling, FGFR Signaling, DNA Damage Repair	POLR2D	0.103285	0.192776		0.714947
	All Targets, NK Activity, FoxO Signaling, EMT, Estrogen Signaling, BCR Signaling, PI3K-Akt Signaling, Senescence, MAPK Signaling, Myeloid Inflammation, Apoptosis, Leukemia, Autophagy, Melanoma, Insulin Signaling, TCR Signaling, VEGF Signaling, mTOR Signaling, Chemokine Signaling, Prostate Cancer, Glioma	KRAS	0.103235	0.250332		0.601483
	All Targets, GPCR Signaling, Phagocytosis, ERBB2 Signaling	PRKCE	0.103174	0.39665		0.401592
	All Targets, Epigenetic Modification, Lipid Metabolism, Oxidative Stress	SIN3A	0.103133	0.269564		0.569338
	All Targets, Internal Reference	SF3A1	0.102004	0.0623288		1.20531
	All Targets, NK Activity, TNF Signaling, p53 Signaling, B cells, MAPK Signaling, Apoptosis, T cells	FAS	0.101893	0.713997		0.146304
	All Targets, Epigenetic Modification, NF-kB Signaling, PI3K-Akt Signaling, MAPK Signaling	NGFR	0.100972	0.572441		0.242269
	All Targets, Cancer Antigens	MAGEA12	0.0995207	0.448935		0.347817
	All Targets, DNA Damage Repair, Cell Cycle	MAD2L2	0.0993637	0.334083		0.476146
	All Targets, Differentiation, PDGF Signaling, Matrix Remodeling and Metastasis, PI3K-Akt Signaling, Cell Adhesion & Motility	COL4A5	0.0993456	0.467644		0.330084
	All Targets, NF-kB Signaling	LTB	0.0989419	0.620088		0.207547
	All Targets, DNA Sensing, Inflammasomes, IL-1 Signaling, NLR Signaling	CASP1	0.0988693	0.790241		0.10224
	All Targets, Lipid Metabolism, T cells	BLVRA	0.0984067	0.298807		0.524609
	All Targets, NK Activity, FoxO Signaling, Estrogen Signaling, BCR Signaling, PI3K-Akt Signaling, Senescence, Phagocytosis, MAPK Signaling, Myeloid Inflammation, Glycan Sensing, Apoptosis, Leukemia, Autophagy, Melanoma, Insulin Signaling, TCR Signaling, VEGF Signaling, JAK-STAT Signaling, Cell Adhesion & Motility, mTOR Signaling, Chemokine Signaling, Prostate Cancer, Glioma	RAF1	0.0983366	0.233483		0.631744
	All Targets, Epigenetic Modification	HOXA9	0.0978064	0.541061		0.266754
	All Targets, MHC Class I Antigen Presentation, Senescence, Cell Cycle	UBE2C	0.0972135	0.559347		0.252319
	All Targets, Senescence, TGF-beta Signaling, Cell Cycle	E2F4	0.0965672	0.490343		0.3095
	All Targets, Glycan Sensing	CLEC4A	0.0963362	0.52829		0.277128
	All Targets, NK Activity, BCR Signaling, Senescence, Wnt Signaling, MAPK Signaling, Myeloid Inflammation, Glycan Sensing, TCR Signaling	NFATC1	0.0962179	0.517506		0.286084
	All Targets, Glycosylation, Neutrophil Degranulation, Complement System	CD59	0.0961715	0.707298		0.150397
	All Targets, NF-kB Signaling, HIF1 Signaling	LTBR	0.095761	0.402779		0.394933
	All Targets, p53 Signaling, Senescence, MAPK Signaling, Cilium Assembly, Cell Cycle, Oxidative Stress	CDK1	0.0952959	0.356172		0.44834
	All Targets, Type II Interferon Signaling, Type I Interferon Signaling, Interferon Response Genes	OASL	0.0952789	0.452558		0.344326
	All Targets, Ion Transport, Host Defense Peptides, Oxidative Stress	ATOX1	0.0950809	0.477249		0.321255
	All Targets, Differentiation, MAPK Signaling, Glycan Sensing, TCR Signaling, VEGF Signaling, Cell Adhesion & Motility	PAK3	0.0945781	0.434228		0.362282
	All Targets, Vitamin & Cofactor Metabolism, Neutrophil Degranulation	BST1	0.0944271	0.605325		0.218012
	All Targets, Differentiation, PI3K-Akt Signaling, MET Signaling, Cell Adhesion & Motility	LAMA1	0.0942498	0.684819		0.164424
	All Targets, Matrix Remodeling and Metastasis	MYCT1	0.0935078	0.668075		0.175175
	High Expression ALL, All Targets, Lipid Metabolism, Oxidative Stress	GPX1	0.0934014	0.387103		0.412173
	All Targets, Cell Adhesion & Motility	CDH11	0.0925092	0.417388		0.37946
	All Targets, GPCR Signaling, NK Activity, Lymphocyte Trafficking, Phagocytosis, Wnt Signaling, MAPK Signaling, VEGF Signaling, DNA Damage Repair, HIF1 Signaling, Cell Adhesion & Motility, mTOR Signaling, Glioma	PRKCG	0.09197	0.587291		0.231147
	All Targets, Lymphocyte Trafficking, Cell Adhesion & Motility	NECTIN1	0.0919171	0.37466		0.426363
	All Targets, Internal Reference, Estrogen Signaling	TBP	0.0913469	0.305628		0.514807
	All Targets, Notch Signaling, Internal Reference, Differentiation, MHC Class I Antigen Presentation, NF-kB Signaling, Hedgehog Signaling, BCR Signaling, IL-1 Signaling, Wnt Signaling, MAPK Signaling, Myeloid Inflammation, Glycan Sensing, Apoptosis, TCR Signaling, Cell Cycle	PSMC4	0.0913213	0.424164		0.372467
	All Targets, Epigenetic Modification, EMT, Senescence	HMGA2	0.0910917	0.48148		0.317421
	All Targets, DNA Sensing, MHC Class I Antigen Presentation, Type II Interferon Signaling	TRIM21	0.0908441	0.519987		0.284008
	All Targets, GPCR Signaling, Vitamin & Cofactor Metabolism, PPAR Signaling	APOC3	0.0907751	0.778232		0.108891
	All Targets, AMPK Signaling, FoxO Signaling, PI3K-Akt Signaling, Insulin Signaling, PPAR Signaling, Glycolysis & Glucose Transport	PCK2	0.0906909	0.85175		0.0696878
	All Targets, Glycosylation	ST6GAL1	0.0906649	0.729303		0.137092
	All Targets, MAPK Signaling	MAP3K12	0.0904011	0.608034		0.216072
	All Targets, EMT	SNAI1	0.0903314	0.728957		0.137298
	High Expression ALL, All Targets, Mitochondrial Metabolism / TCA	NDUFA3	0.0902837	0.309003		0.510037
	All Targets, RNA Sensing, Autophagy, NLR Signaling	ATG5	0.0898986	0.26213		0.581483
	All Targets, Mitochondrial Metabolism / TCA	GABPA	0.0898298	0.216898		0.663745
	All Targets, Mitochondrial Metabolism / TCA, Oxidative Stress	NDUFA6	0.0894818	0.481823		0.317113
	All Targets, T-cell Checkpoints, Lymphocyte Trafficking, T cells, Immune Exhaustion	TIGIT	0.0891174	0.592624		0.22722
	All Targets, Differentiation, PDGF Signaling, MET Signaling	COL5A1	0.0889964	0.465028		0.332521
	All Targets, Differentiation, TGF-beta Signaling	RGMB	0.0882709	0.318531		0.496848
	All Targets, BCR Signaling, Lymphocyte Regulation, Immune Exhaustion	LILRB4	0.0882533	0.861169		0.0649116
	All Targets, Internal Reference	EIF2B4	0.0868641	0.26094		0.583459
	All Targets, GPCR Signaling, Hedgehog Signaling	IHH	0.0867753	0.744005		0.128424
	All Targets, Epigenetic Modification, Amino Acid Synthesis & Transport	DNMT3A	0.0863904	0.203639		0.69114
	All Targets, IDH1/2, Proteotoxic Stress, Oxidative Stress	NFE2L2	0.0857551	0.465913		0.331695
	All Targets, GPCR Signaling, Differentiation, Hedgehog Signaling, Estrogen Signaling, Wnt Signaling, MAPK Signaling, Cilium Assembly, Glycan Sensing, Lipid Metabolism, Autophagy, Insulin Signaling, VEGF Signaling, Cell Cycle, Chemokine Signaling, Other Interleukin Signaling, Glycolysis & Glucose Transport	PRKACA	0.085442	0.474861		0.323434
	OVCAR3_Hits_ALL_1Day, All Targets, Type I Interferon Signaling	IFIT3	0.0854349	0.732456		0.135219
	All Targets, GPCR Signaling	FUT4	0.0845408	0.417333		0.379518
	All Targets, TLR Signaling, Neutrophil Degranulation, Host Defense Peptides	S100A8	0.0843263	0.569481		0.244521
	All Targets, DNA Sensing, NLR Signaling	IFI16	0.084193	0.989143		0.00474105
	All Targets, JAK-STAT Signaling, Other Interleukin Signaling	IL20RB	0.0841313	0.593368		0.226676
	All Targets, GPCR Signaling, NK Activity, BCR Signaling, Senescence, Wnt Signaling, MAPK Signaling, Apoptosis, TCR Signaling, VEGF Signaling	PPP3CC	0.0840557	0.406777		0.390644
	All Targets, Androgen Signaling, Epigenetic Modification, Differentiation, Wnt Signaling, Other Interleukin Signaling	SMARCA4	0.0831788	0.342789		0.464973
	All Targets, Lymphocyte Regulation	SLAMF7	0.0831484	0.622962		0.205538
	All Targets, RNA Processing	CD3EAP	0.0831465	0.497403		0.303292
	All Targets, MAPK Signaling	STMN1	0.0829241	0.626888		0.20281
	All Targets, Epigenetic Modification	SMARCB1	0.0828505	0.43709		0.35943
	All Targets, DNA Damage Repair	LIG4	0.0823876	0.701173		0.154175
	All Targets, GPCR Signaling, Hedgehog Signaling, Cilium Assembly	SMO	0.0819427	0.473775		0.324428
	All Targets, DNA Sensing, IL-1 Signaling, TLR Signaling, RNA Sensing, Autophagy, NLR Signaling	TBK1	0.081634	0.449143		0.347616
	All Targets, Notch Signaling, Differentiation, MHC Class I Antigen Presentation, NF-kB Signaling, Hedgehog Signaling, BCR Signaling, IL-1 Signaling, Wnt Signaling, MAPK Signaling, Myeloid Inflammation, Glycan Sensing, Neutrophil Degranulation, Apoptosis, TCR Signaling, Cell Cycle	PSMD7	0.0815688	0.56745		0.246073
	All Targets, Notch Signaling, Differentiation, MHC Class I Antigen Presentation, NF-kB Signaling, Hedgehog Signaling, BCR Signaling, IL-1 Signaling, Wnt Signaling, MAPK Signaling, Myeloid Inflammation, Glycan Sensing, Apoptosis, TCR Signaling, Type I Interferon Signaling, Cell Cycle	PSMB8	0.0814233	0.725164		0.139564
	All Targets, Wnt Signaling, Leukemia, Prostate Cancer	TCF7L1	0.08071	0.579493		0.236952
	All Targets, NF-kB Signaling	TNFRSF8	0.0806325	0.452355		0.344521
	All Targets, PI3K-Akt Signaling, MAPK Signaling	NTF3	0.0806154	0.49639		0.304177
	All Targets, GPCR Signaling	TSHR	0.0804922	0.558269		0.253157
	All Targets, NF-kB Signaling	TNFRSF13B	0.080391	0.690511		0.160829
	All Targets, Epigenetic Modification, Wnt Signaling, TGF-beta Signaling	MEN1	0.0800199	0.282682		0.548701
	All Targets, IL-17 Signaling	IL17RA	0.0797977	0.587293		0.231145
	All Targets, Ion Transport, Mitochondrial Metabolism / TCA	SLC16A1	0.0796934	0.473941		0.324276
	All Targets, Immortality & Stemness, DNA Damage Repair, Cell Cycle	RFC3	0.0794586	0.59999		0.221856
	All Targets, Lysosome, Phagocytosis, Neutrophil Degranulation, Autophagy	LAMP2	0.0794087	0.649181		0.187634
	All Targets, Lymphocyte Regulation, TCR Signaling	TRBC1/2	0.0786183	0.891249		0.0500011
	All Targets, GPCR Signaling, Type II Interferon Signaling, Estrogen Signaling, Phagocytosis, ERBB2 Signaling, Glycan Sensing, Neutrophil Degranulation, Apoptosis, Autophagy, VEGF Signaling, NLR Signaling, Chemokine Signaling, Oxidative Stress	PRKCD	0.0775601	0.325021		0.488089
	All Targets, NK Activity, DNA Sensing, PI3K-Akt Signaling, TLR Signaling, RNA Sensing, JAK-STAT Signaling, NLR Signaling, Type I Interferon Signaling	IFNA1	0.0773564	0.765698		0.115942
	All Targets, IL-17 Signaling, TNF Signaling, NF-kB Signaling, IL-1 Signaling, MAPK Signaling, TLR Signaling, Myeloid Inflammation, Glycan Sensing, NLR Signaling	TAB1	0.0772733	0.556363		0.254641
	All Targets, Cancer Antigens	MAGEC1	0.0769211	0.615945		0.210458
	All Targets, Cell Cycle	WEE1	0.0768771	0.643043		0.19176
	All Targets, PI3K-Akt Signaling	TCL1A	0.0768333	0.537958		0.269252
	All Targets, Mitochondrial Metabolism / TCA	NDUFA1	0.0767776	0.75015		0.124852
	All Targets, Epigenetic Modification, p53 Signaling, Apoptosis, Leukemia, Melanoma, Proteotoxic Stress, Glioma	BAX	0.076622	0.473584		0.324603
	All Targets, NF-kB Signaling	TNFSF8	0.0762439	0.65174		0.185925
	All Targets, Immortality & Stemness, DNA Damage Repair, Cell Cycle	BLM	0.0761824	0.510999		0.29158
	All Targets, Lymphocyte Regulation	CD200	0.0756831	0.829279		0.0812993
	All Targets, Notch Signaling, Internal Reference, Differentiation, MHC Class I Antigen Presentation, NF-kB Signaling, Hedgehog Signaling, BCR Signaling, IL-1 Signaling, Wnt Signaling, MAPK Signaling, Myeloid Inflammation, Glycan Sensing, Apoptosis, TCR Signaling, Cell Cycle	PSMB2	0.0752952	0.666098		0.176462
	All Targets, Epigenetic Modification	BRD7	0.0749811	0.541362		0.266512
	All Targets, Oxidative Stress	SELENOK	0.074701	0.610991		0.213965
	All Targets, IL-17 Signaling, FoxO Signaling, DNA Sensing, MHC Class I Antigen Presentation, TNF Signaling, NF-kB Signaling, BCR Signaling, IL-1 Signaling, PI3K-Akt Signaling, MAPK Signaling, TLR Signaling, Myeloid Inflammation, Glycan Sensing, Apoptosis, RNA Sensing, Leukemia, Insulin Signaling, TCR Signaling, NLR Signaling, mTOR Signaling, Chemokine Signaling, Prostate Cancer	IKBKB	0.0744314	0.471168		0.326824
	All Targets, MAPK Signaling	RASAL1	0.0739065	0.980984		0.00833795
	All Targets, NK Activity, NF-kB Signaling, PI3K-Akt Signaling, T cells, TCR Signaling, IL-2 Signaling	LCK	0.0737196	0.563318		0.249246
	All Targets, GPCR Signaling	GNA11	0.0732133	0.662095		0.179079
	All Targets, Neutrophil Degranulation	TNFAIP6	0.0729811	0.52398		0.280686
	All Targets, PI3K-Akt Signaling, MAPK Signaling, FGFR Signaling, Melanoma, Insulin Signaling	FGF22	0.0725746	0.461033		0.336268
	All Targets, EMT, Chemokine Signaling	CCL18	0.0725658	0.885876		0.0526269
	All Targets, RNA Processing	CPSF7	0.0724227	0.349767		0.456222
	All Targets, Wnt Signaling, Immortality & Stemness	LGR5	0.0721856	0.626632		0.202988
	All Targets, TNF Signaling, TLR Signaling, Apoptosis, RNA Sensing, NLR Signaling	FADD	0.0719303	0.433141		0.363371
	All Targets, PI3K-Akt Signaling, MAPK Signaling	KITLG	0.0717165	0.967754		0.0142352
	All Targets, Differentiation, Estrogen Signaling, Cell Adhesion & Motility	KRT14	0.0716827	0.540335		0.267337
	All Targets, NK Activity, AMPK Signaling, Lymphocyte Trafficking, Differentiation, FoxO Signaling, TNF Signaling, Estrogen Signaling, BCR Signaling, PI3K-Akt Signaling, Senescence, Phagocytosis, TLR Signaling, Myeloid Inflammation, Apoptosis, Lipid Metabolism, Leukemia, Autophagy, Melanoma, Insulin Signaling, TCR Signaling, IL-2 Signaling, VEGF Signaling, JAK-STAT Signaling, HIF1 Signaling, Cell …	PIK3CD	0.071565	0.576614		0.239115
	All Targets, Notch Signaling, Differentiation, MHC Class I Antigen Presentation, Circadian Clock, Hedgehog Signaling, IL-1 Signaling, Wnt Signaling, MAPK Signaling, DNA Damage Repair, HIF1 Signaling, TGF-beta Signaling, Proteotoxic Stress, Cell Cycle	RBX1	0.0715134	0.607007		0.216807
	All Targets, DNA Sensing, DNA Damage Repair, Cell Cycle	PRKDC	0.0714326	0.994581		0.00235986
	High Expression ALL, All Targets, MHC Class II Antigen Presentation, Lymphocyte Trafficking, Type II Interferon Signaling, Phagocytosis, TCR Signaling	HLA-DRA	0.0705735	0.736127		0.133048
	All Targets, AMPK Signaling, Differentiation, MHC Class I Antigen Presentation, Phagocytosis, TLR Signaling, Neutrophil Degranulation, Lipid Metabolism, NO Signaling, PPAR Signaling, Other Interleukin Signaling, Oxidative Stress	CD36	0.0704464	0.565123		0.247857
	All Targets, PI3K-Akt Signaling, MAPK Signaling, Endocytosis, TH17 Differentiation, IL-2 Signaling, JAK-STAT Signaling, TH2 Differentiation, Other Interleukin Signaling	IL2RG	0.0704147	0.577404		0.23852
	All Targets, PI3K-Akt Signaling, MAPK Signaling, Melanoma, Cell Adhesion & Motility, Prostate Cancer	PDGFC	0.069957	0.628956		0.20138
	All Targets, Epigenetic Modification	NFKBIZ	0.0698728	0.956494		0.0193177
	All Targets, Estrogen Signaling	PGR	0.0698064	0.790412		0.102147
	All Targets, DNA Damage Repair	BAP1	0.0694908	0.419638		0.377125
	All Targets, Neutrophil Degranulation	CEACAM3	0.0693924	0.899225		0.0461317
	All Targets, Lymphocyte Regulation	SLAMF6	0.0691163	0.485644		0.313682
	All Targets, GPCR Signaling, Type II Interferon Signaling, Wnt Signaling, MAPK Signaling, HIF1 Signaling, Glioma	CAMK2B	0.0689495	0.52641		0.278676
	All Targets, IL-17 Signaling, NF-kB Signaling, IL-1 Signaling, MAPK Signaling, TLR Signaling, Myeloid Inflammation, Glycan Sensing, RNA Sensing, Endocytosis, Autophagy, TCR Signaling, NLR Signaling	TRAF6	0.0684938	0.445953		0.350711
	All Targets, Lymphocyte Trafficking, B cells, BCR Signaling, Lymphocyte Regulation, Dendritic Cells	CD22	0.0684543	0.543989		0.26441
	All Targets, NK Activity, BCR Signaling, Wnt Signaling, MAPK Signaling, Myeloid Inflammation, VEGF Signaling, Cell Adhesion & Motility, Chemokine Signaling	RAC3	0.0673655	0.377523		0.423057
	All Targets, DNA Sensing, MHC Class I Antigen Presentation, NF-kB Signaling, IL-1 Signaling, MAPK Signaling, TLR Signaling, NLR Signaling	MYD88	0.0673084	0.490672		0.309209
	All Targets, DNA Damage Repair	ALKBH2	0.0671979	0.415731		0.381188
	All Targets, Type II Interferon Signaling, TLR Signaling, Type I Interferon Signaling	IRF5	0.0664835	0.623969		0.204837
	All Targets, Lysosome	CD164	0.066323	0.539452		0.268047
	All Targets, Neutrophil Degranulation, Host Defense Peptides, Oxidative Stress	S100A7	0.0662076	0.634311		0.197698
	All Targets, GPCR Signaling, Wnt Signaling, mTOR Signaling	FZD8	0.0647216	0.880723		0.0551607
	All Targets, DNA Damage Repair, Oxidative Stress	ERCC6	0.0631719	0.378286		0.42218
	All Markers for FT Cells, All Targets, Myeloid Inflammation	CD163	0.0629648	0.540902		0.266881
	All Targets, Glycosylation, Neutrophil Degranulation, Complement System	CFP	0.0626124	0.675888		0.170126
	All Targets, Prostate Cancer	DIPK2B	0.0623358	0.855618		0.06772
	All Targets, AMPK Signaling, IL-17 Signaling, TNF Signaling, NF-kB Signaling, BCR Signaling, IL-1 Signaling, Wnt Signaling, MAPK Signaling, TLR Signaling, Myeloid Inflammation, Glycan Sensing, RNA Sensing, Autophagy, TCR Signaling, NLR Signaling	MAP3K7	0.0622282	0.563046		0.249456
	All Targets, GPCR Signaling, NK Activity, AMPK Signaling, Lymphocyte Trafficking, Differentiation, FoxO Signaling, TNF Signaling, PDGF Signaling, Estrogen Signaling, BCR Signaling, PI3K-Akt Signaling, Senescence, Phagocytosis, TLR Signaling, Myeloid Inflammation, ERBB2 Signaling, Apoptosis, Lipid Metabolism, Leukemia, FGFR Signaling, Autophagy, Melanoma, Insulin Signaling, TCR Signaling, MET Sign…	PIK3R1	0.0621933	0.834325		0.0786645
	All Targets, GPCR Signaling, DNA Sensing, NF-kB Signaling, TLR Signaling, Chemokine Signaling, Other Interleukin Signaling	CCL4	0.0619974	0.706267		0.151031
	All Targets, Lymphocyte Trafficking	SELPLG	0.0616094	0.787012		0.104019
	All Targets, FoxO Signaling, Senescence, MAPK Signaling, Leukemia, TGF-beta Signaling, Cell Cycle	TGFB3	0.0614059	0.616796		0.209858
	All Targets, MHC Class I Antigen Presentation	TAPBP	0.0613078	0.429338		0.3672
	All Targets, DNA Sensing, Type II Interferon Signaling, TLR Signaling, RNA Sensing, NLR Signaling, Type I Interferon Signaling, Interferon Response Genes	IRF3	0.0612462	0.492714		0.307405
	All Targets, MHC Class II Antigen Presentation, T-cell Checkpoints, T cells, Immune Exhaustion	LAG3	0.060785	0.88831		0.0514354
	All Targets, FoxO Signaling, EMT, Senescence, MAPK Signaling, Leukemia, TGF-beta Signaling, Cell Cycle	TGFB2	0.0606065	0.788706		0.103085
	All Targets, Mitochondrial Metabolism / TCA, Oxidative Stress	NDUFA12	0.0602498	0.972407		0.0121519
	All Targets, Epigenetic Modification, Amino Acid Synthesis & Transport	NSD3	0.0592798	0.658734		0.18129
	All Targets, DNA Sensing, TLR Signaling	TLR3	0.0591273	0.526198		0.278851
	All Targets, IL-17 Signaling, Senescence, MAPK Signaling, TLR Signaling, Lipid Metabolism, VEGF Signaling	MAPKAPK2	0.0590326	0.70082		0.154393
	All Targets, GPCR Signaling, Lymphocyte Trafficking, Differentiation, EMT, NF-kB Signaling, Estrogen Signaling, Chemokine Signaling	CXCL12	0.0588978	0.63559		0.196823
	All Targets, GPCR Signaling, B cells, T cells, Chemokine Signaling	CXCR5	0.0587372	0.674663		0.170913
	All Targets, Internal Reference, p53 Signaling, Pentose Phosphate, Oxidative Stress	G6PD	0.0581317	0.871716		0.0596251
	All Targets, MHC Class II Antigen Presentation, Lymphocyte Trafficking, Type II Interferon Signaling, Phagocytosis, TCR Signaling	HLA-DRB3	0.0581156	0.929475		0.0317621
	All Targets, AMPK Signaling, p53 Signaling, PI3K-Akt Signaling, Senescence, Autophagy, Insulin Signaling, mTOR Signaling, Oxidative Stress	TSC1	0.0578855	0.586903		0.231434
	All Targets, NK Activity, Lymphocyte Trafficking, Lymphocyte Regulation, Glycan Sensing	ICAM2	0.0573353	0.655632		0.18334
	All Targets, Immortality & Stemness, DNA Damage Repair, Cell Cycle, Oxidative Stress	PCNA	0.0571599	0.948577		0.0229276
	All Targets, AMPK Signaling, p53 Signaling, PI3K-Akt Signaling, Autophagy, Insulin Signaling, mTOR Signaling	RPTOR	0.0569534	0.522596		0.281834
	All Targets, Differentiation, Cell Adhesion & Motility	FLG	0.0567734	0.4622		0.33517
	All Targets, Mitochondrial Metabolism / TCA	NDUFA13	0.0561741	0.667754		0.175384
	All Targets, Immortality & Stemness, DNA Damage Repair, Cell Cycle	FEN1	0.0561669	0.586356		0.231839
	All Targets, Differentiation, Hedgehog Signaling	NRP1	0.0546009	0.946941		0.0236772
	All Targets, Mitochondrial Metabolism / TCA	NDUFA4L2	0.0545225	0.639812		0.193947
	All Targets, Matrix Remodeling and Metastasis, PI3K-Akt Signaling, Lymphocyte Regulation, MET Signaling, Cell Adhesion & Motility, Other Interleukin Signaling	COL1A2	0.0542402	0.485246		0.314038
	All Targets, RNA Processing	API5	0.0541344	0.660677		0.180011
	All Targets, T-cell Checkpoints	PVRIG	0.0541307	0.770261		0.113362
	All Targets, IL-17 Signaling, IL-1 Signaling, TLR Signaling	IRAK2	0.0525698	0.879981		0.0555265
	All Targets, Immortality & Stemness	POU2F2	0.0524445	0.94573		0.0242327
	All Targets, PI3K-Akt Signaling, Cell Adhesion & Motility	TNR	0.0523167	0.917682		0.037308
	All Targets, DNA Sensing, TNF Signaling, TLR Signaling, NLR Signaling, Oxidative Stress	RIPK3	0.0514611	0.658825		0.18123
	All Targets, Differentiation, Estrogen Signaling	KRT10	0.0510864	0.66531		0.176976
	All Targets, TGF-beta Signaling	INHBB	0.0503588	0.926871		0.0329806
	All Targets, Androgen Signaling, Epigenetic Modification, T cells, TH2 Differentiation	MAF	0.0500106	0.92279		0.0348973
	All Targets, Amino Acid Synthesis & Transport, Glutamine Metabolism	OAT	0.0497919	0.528561		0.276905
	All Targets, Androgen Signaling, Epigenetic Modification, TGF-beta Signaling	ID2	0.0495893	0.506595		0.295339
	All Targets, DNA Sensing, EMT, TNF Signaling, NF-kB Signaling, IL-1 Signaling, MAPK Signaling, TLR Signaling, Glycan Sensing, TH17 Differentiation, NLR Signaling, Other Interleukin Signaling	IL1B	0.0488155	0.795357		0.0994379
	All Targets, Matrix Remodeling and Metastasis	CLEC14A	0.0485445	0.7123		0.147337
	All Targets, Mitochondrial Metabolism / TCA	NDUFB8	0.0480575	0.578977		0.237338
	All Targets, T-cell Checkpoints, NF-kB Signaling, T cells	TNFRSF18	0.0479256	0.960316		0.0175859
	All Targets, Lymphocyte Trafficking, EMT, Matrix Remodeling and Metastasis, Lymphocyte Regulation, Apoptosis, Melanoma, Cell Adhesion & Motility	CDH1	0.0477434	0.970506		0.0130017
	All Targets, Complement System	THBD	0.047406	0.738298		0.131768
	All Targets, AMPK Signaling, PI3K-Akt Signaling	PPP2R3A	0.0472804	0.64352		0.191438
	All Targets, Epigenetic Modification	HELLS	0.0470088	0.778705		0.108627
	All Targets, Phagocytosis, MAPK Signaling, Myeloid Inflammation, Lipid Metabolism, VEGF Signaling	PLA2G4C	0.0467233	0.769873		0.113581
	High Expression ALL, All Targets, MHC Class II Antigen Presentation, Lymphocyte Trafficking, Type II Interferon Signaling, Phagocytosis, TCR Signaling	HLA-DRB4	0.0464194	0.64017		0.193705
	All Targets, Notch Signaling, IL-17 Signaling, MHC Class I Antigen Presentation, NF-kB Signaling, Circadian Clock, Hedgehog Signaling, BCR Signaling, IL-1 Signaling, Wnt Signaling, TLR Signaling, Myeloid Inflammation, Glycan Sensing, TCR Signaling, TGF-beta Signaling, Proteotoxic Stress, Cell Cycle	SKP1	0.0462859	0.726781		0.138596
	All Targets, RNA Processing	U2AF1	0.046268	0.66773		0.175399
	All Targets, IDH1/2, MHC Class I Antigen Presentation, Oxidative Stress	KEAP1	0.0462268	0.716466		0.144804
	All Targets, T cells, Other Interleukin Signaling	LCP1	0.0461864	0.630177		0.200537
	All Targets, Differentiation, PI3K-Akt Signaling, MAPK Signaling, FGFR Signaling, Melanoma, Insulin Signaling, Immortality & Stemness, Other Interleukin Signaling	FGF2	0.04615	0.734544		0.133982
	All Targets, Mitochondrial Metabolism / TCA	NDUFB11	0.0461148	0.503219		0.298243
	All Targets, IL-17 Signaling, FoxO Signaling, TNF Signaling, Senescence, Wnt Signaling, MAPK Signaling, TLR Signaling, Myeloid Inflammation, Apoptosis, RNA Sensing, Autophagy, Insulin Signaling, TCR Signaling, NLR Signaling, Cell Adhesion & Motility, Proteotoxic Stress, Oxidative Stress	MAPK9	0.0449124	0.566318		0.246939
	All Targets, Lysosome, Neutrophil Degranulation, Endocytosis	IGF2R	0.0448995	0.607291		0.216603
	All Targets, BCR Signaling, Senescence, Wnt Signaling, MAPK Signaling, Myeloid Inflammation, Glycan Sensing, TCR Signaling	NFATC3	0.0444361	0.500905		0.300245
	All Targets, DNA Sensing, NF-kB Signaling, RNA Sensing, Interferon Response Genes	DDX58	0.0434619	0.67495		0.170729
	All Targets, IL-17 Signaling, IL-1 Signaling, TLR Signaling, NLR Signaling	NOD1	0.0432862	0.783092		0.106187
	All Targets, Epigenetic Modification	MLLT3	0.042035	0.784612		0.105345
	All Targets, RNA Processing	MBNL1	0.042006	0.579197		0.237174
	All Targets, NK Activity, Apoptosis	TNFRSF10A	0.0410195	0.664574		0.177457
	High Expression ALL, All Targets, Chemokine Signaling	CCL15	0.0406176	0.451988		0.344873
	OVCAR3_Hits_ALL_1Day, All Targets, EMT, TGF-beta Signaling	BMP2	0.0401526	0.69		0.161151
	All Targets, Type I Interferon Signaling, Interferon Response Genes	MX1	0.039972	0.736258		0.13297
	All Targets, Glutamine Metabolism	ASPG	0.0397003	0.89078		0.0502296
	All Targets, Glycan Sensing, NLR Signaling	CARD9	0.0394439	0.652241		0.185592
	All Targets, Oxidative Stress	MSRB2	0.0392235	0.99437		0.00245204
	All Targets, FGFR Signaling	FGF12	0.0390273	0.776738		0.109725
	All Targets, Wnt Signaling, mTOR Signaling	LRP6	0.0389405	0.97013		0.01317
	All Targets, GPCR Signaling, EMT, Wnt Signaling, Endocytosis, mTOR Signaling	WNT5A	0.0387974	0.740097		0.130711
	All Targets, Internal Reference	DNAJC14	0.0387584	0.609711		0.214876
	All Targets, Type II Interferon Signaling, NLR Signaling, Type I Interferon Signaling, Interferon Response Genes	OAS3	0.0384711	0.790361		0.102175
	All Targets, NF-kB Signaling, Lipid Metabolism, JAK-STAT Signaling, DNA Damage Repair, Cell Cycle	PIAS4	0.0373323	0.69289		0.159336
	All Targets, EGFR Signaling	SPRY1	0.0367363	0.822129		0.08506
	All Targets, Epigenetic Modification	BRD3	0.0362268	0.726414		0.138816
	All Targets, Cell Cycle, Glycolysis & Glucose Transport, Interferon Response Genes	RANBP2	0.0360975	0.746104		0.127201
	All Targets, GPCR Signaling, Notch Signaling, AMPK Signaling, IL-17 Signaling, Differentiation, TNF Signaling, Circadian Clock, Estrogen Signaling, PI3K-Akt Signaling, TLR Signaling, Mitochondrial Metabolism / TCA, Prostate Cancer	CREB1	0.0360551	0.751097		0.124304
	All Targets, Wnt Signaling	TNKS	0.0360071	0.788326		0.103294
	High Expression ALL, All Targets, Mitochondrial Metabolism / TCA	ATP5ME	0.0357968	0.922683		0.0349473
	All Targets, Myc, MAPK Signaling	DUSP2	0.0356927	0.95806		0.0186071
	All Targets, TGF-beta Signaling	PDZK1IP1	0.035579	0.604053		0.218925
	High Expression ALL, All Targets, NK Activity, Lymphocyte Trafficking, MHC Class I Antigen Presentation, Type II Interferon Signaling, Senescence, Phagocytosis, Lymphocyte Regulation, Endocytosis, Type I Interferon Signaling	HLA-E	0.0354311	0.670703		0.17347
	All Targets, Notch Signaling	DTX1	0.0354269	0.799637		0.0971072
	All Targets, Epigenetic Modification, IL-17 Signaling, TNF Signaling, Circadian Clock, p53 Signaling, Estrogen Signaling, PI3K-Akt Signaling, MAPK Signaling, TLR Signaling, Mitochondrial Metabolism / TCA	ATF2	0.0353357	0.977895		0.00970777
	All Targets, AMPK Signaling, TNF Signaling, Estrogen Signaling, PI3K-Akt Signaling, Prostate Cancer	CREB5	0.0349641	0.651707		0.185948
	All Targets, AMPK Signaling, PI3K-Akt Signaling, Phagocytosis, Leukemia, Autophagy, Insulin Signaling, HIF1 Signaling, mTOR Signaling, TGF-beta Signaling	RPS6KB1	0.0342718	0.579123		0.237229
	All Targets, p53 Signaling, DNA Damage Repair, Cell Cycle	MDC1	0.0330975	0.689281		0.161604
	High Expression ALL, All Targets, Epigenetic Modification, FoxO Signaling, NF-kB Signaling, p53 Signaling, Senescence, MAPK Signaling, Apoptosis, Leukemia, Melanoma, Cell Cycle, Glioma	GADD45B	0.0328216	0.890396		0.0504168
	All Targets, T cells	TFEB	0.0327936	0.820026		0.0861721
	All Targets, Arginine Metabolism, Amino Acid Synthesis & Transport, Glutamine Metabolism	GPT	0.0327433	0.91762		0.0373372
	High Expression ALL, OVCAR3_Hits_ALL_1Day, All Targets, BCR Signaling, Lymphocyte Regulation, Type I Interferon Signaling	IFITM1	0.0327146	0.457395		0.339708
	All Targets, p53 Signaling, DNA Damage Repair	MSH2	0.0320173	0.834401		0.078625
	All Targets, PI3K-Akt Signaling, MAPK Signaling, Insulin Signaling	FLT3LG	0.031903	0.656474		0.182783
	All Targets, NF-kB Signaling	TNFRSF25	0.0311979	0.776394		0.109918
	All Targets, RNA Sensing	NLRC5	0.0311475	0.88317		0.0539559
	All Targets, Type I Interferon Signaling	PRDM1	0.0310775	0.686938		0.163082
	All Targets, Treg Differentiation, JAK-STAT Signaling, Other Interleukin Signaling	IL10RA	0.0309906	0.78218		0.106693
	All Targets, Epigenetic Modification, IL-17 Signaling, MAPK Signaling, TLR Signaling, Leukemia	DUSP6	0.030749	0.585873		0.232197
	All Targets, NF-kB Signaling	TNFSF13B	0.0303767	0.81235		0.090257
	All Targets, Androgen Signaling, Notch Signaling, Epigenetic Modification, EMT, Estrogen Signaling, Wnt Signaling, Leukemia, TGF-beta Signaling, Cell Cycle	HDAC1	0.0301975	0.701399		0.154035
	All Targets, Lipid Metabolism	PLA2G3	0.0301272	0.927824		0.0325343
	All Targets, NK Activity, Lymphocyte Trafficking, MHC Class I Antigen Presentation, Type II Interferon Signaling, Senescence, Phagocytosis, Lymphocyte Regulation, Endocytosis, Type I Interferon Signaling	HLA-G	0.0296673	0.874653		0.058164
	All Targets, PI3K-Akt Signaling, MAPK Signaling, T cells, Endocytosis, IL-2 Signaling, JAK-STAT Signaling, TH2 Differentiation, Other Interleukin Signaling	IL2RA	0.029308	0.766556		0.115456
	All Targets, IDH1/2, Arginine Metabolism, Amino Acid Synthesis & Transport	ASL	0.0291807	0.906807		0.0424853
	All Targets, Lymphocyte Trafficking, IL-17 Signaling, Differentiation, FoxO Signaling, TNF Signaling, Senescence, MAPK Signaling, TLR Signaling, Myeloid Inflammation, Neutrophil Degranulation, RNA Sensing, TH17 Differentiation, TCR Signaling, VEGF Signaling, NLR Signaling, Mitochondrial Metabolism / TCA	MAPK14	0.0281095	0.617583		0.209304
	All Targets, RNA Processing	TAF3	0.0281051	0.785691		0.104748
	All Targets, IDH1/2, Differentiation, Phagocytosis, Leukemia, DNA Damage Repair, Cell Cycle, Oxidative Stress	ABL1	0.0280636	0.737657		0.132146
	All Targets, NLR Signaling, Oxidative Stress	TXN2	0.0270175	0.700344		0.154689
	All Targets, Autophagy, NLR Signaling	ATG16L1	0.0267458	0.911753		0.0401226
	All Targets, IL-2 Signaling, JAK-STAT Signaling	IL15RA	0.0266293	0.970465		0.0130203
	All Targets, Phagocytosis, Endocytosis	WIPF1	0.0261554	0.650872		0.186504
	All Targets, GPCR Signaling, PI3K-Akt Signaling, Wnt Signaling, MAPK Signaling, Chemokine Signaling	GNG12	0.0257344	0.734204		0.134183
	All Targets, Notch Signaling, Differentiation, MHC Class I Antigen Presentation, NF-kB Signaling, Hedgehog Signaling, BCR Signaling, IL-1 Signaling, Wnt Signaling, MAPK Signaling, Myeloid Inflammation, Glycan Sensing, Apoptosis, TCR Signaling, Cell Cycle	PSMB10	0.0248865	0.910744		0.0406038
	All Targets, Differentiation, PDGF Signaling, Matrix Remodeling and Metastasis, Lymphocyte Regulation, MET Signaling	COL3A1	0.0248084	0.36239		0.440824
	All Targets, Notch Signaling, Differentiation, MHC Class I Antigen Presentation, NF-kB Signaling, Hedgehog Signaling, BCR Signaling, IL-1 Signaling, Wnt Signaling, MAPK Signaling, Myeloid Inflammation, Glycan Sensing, Neutrophil Degranulation, Apoptosis, TCR Signaling, Cell Cycle	PSMB7	0.0246891	0.771177		0.112846
	All Targets, Endocytosis	SYT17	0.0242313	0.816085		0.0882645
	All Targets, Epigenetic Modification	LCOR	0.0241807	0.841395		0.0750001
	All Targets, Epigenetic Modification, MHC Class I Antigen Presentation, Leukemia	ZBTB16	0.0235116	0.830954		0.080423
	All Targets, FoxO Signaling, EMT, p53 Signaling, PI3K-Akt Signaling, Senescence, Lipid Metabolism, Autophagy, Melanoma, TCR Signaling, Cell Adhesion & Motility, mTOR Signaling, Prostate Cancer, Glioma	PTEN	0.0232293	0.696209		0.15726
	All Targets, Fatty Acid Synthesis, Lipid Metabolism, Amino Acid Synthesis & Transport	ACSF3	0.023154	0.75882		0.119861
	High Expression ALL, All Targets, p53 Signaling, Mitochondrial Metabolism / TCA	COX4I1	0.0222404	0.689261		0.161616
	All Targets, MHC Class II Antigen Presentation, Lymphocyte Trafficking, Phagocytosis	HLA-DMA	0.0220957	0.712478		0.147228
	High Expression ALL, All Targets, MHC Class II Antigen Presentation, Lymphocyte Trafficking, Type II Interferon Signaling, Phagocytosis, TCR Signaling	HLA-DRB	0.0216583	0.885305		0.0529068
	All Targets, Differentiation, MHC Class I Antigen Presentation, p53 Signaling, HIF1 Signaling	ELOB	0.0215517	0.677604		0.169024
	High Expression ALL, OVCAR3_Hits_ALL_1Day, All Targets, GPCR Signaling, Inflammasomes, IL-1 Signaling, TLR Signaling, RNA Sensing, RAGE Signaling, Oxidative Stress	APP	0.0214653	0.792826		0.100822
	All Targets, DNA Sensing, IL-1 Signaling	IL33	0.0213149	0.980269		0.00865455
	All Targets, FoxO Signaling, PI3K-Akt Signaling, Oxidative Stress	SGK2	0.0207882	0.781467		0.10709
	All Targets, Internal Reference	MRPL19	0.0206808	0.858773		0.0661216
	All Targets, Amino Acid Synthesis & Transport	P4HA1	0.020384	0.809901		0.0915683
	All Targets, Lymphocyte Regulation	FCGRT	0.0201223	0.581248		0.235639
	All Targets, TNF Signaling, NF-kB Signaling, MAPK Signaling, Apoptosis, RNA Sensing, NLR Signaling, Proteotoxic Stress, Oxidative Stress	TRAF2	0.0201193	0.907655		0.0420793
	All Targets, IL-17 Signaling, DNA Sensing, MHC Class I Antigen Presentation, TNF Signaling, NF-kB Signaling, BCR Signaling, IL-1 Signaling, PI3K-Akt Signaling, MAPK Signaling, TLR Signaling, Myeloid Inflammation, Glycan Sensing, Apoptosis, RNA Sensing, Leukemia, TCR Signaling, NLR Signaling, Chemokine Signaling, Prostate Cancer	IKBKG	0.0198456	0.763261		0.117327
	All Targets, RNA Processing	SRP54	0.0198215	0.978295		0.00953008
	All Targets, Epigenetic Modification, EMT, Senescence, Immortality & Stemness	BMI1	0.0197637	0.74536		0.127634
	All Targets, Differentiation, Neuroendocrine Function	NKX2-1	0.0193104	0.727932		0.137909
	All Targets, Epigenetic Modification	NUPR1	0.0192986	0.828557		0.0816778
	All Targets, TH1 Differentiation, NK Activity, Type II Interferon Signaling, JAK-STAT Signaling, HIF1 Signaling	IFNGR1	0.0191324	0.75587		0.121553
	All Targets, Differentiation, EMT, Immortality & Stemness, Other Interleukin Signaling	NANOG	0.0189373	0.550973		0.25887
	All Targets, Cell Cycle, Glycolysis & Glucose Transport, Interferon Response Genes	NUP107	0.0185652	0.86444		0.0632651
	All Targets, Matrix Remodeling and Metastasis	SERPINH1	0.0185023	0.854507		0.0682843
	All Targets, Matrix Remodeling and Metastasis, T cells	DPP4	0.0184244	0.374798		0.426203
	All Targets, GPCR Signaling, Wnt Signaling, mTOR Signaling	FZD2	0.0177845	0.821332		0.0854814
	All Targets, GPCR Signaling, NK Activity, IL-17 Signaling, Differentiation, FoxO Signaling, EMT, TNF Signaling, Estrogen Signaling, BCR Signaling, PI3K-Akt Signaling, Senescence, Phagocytosis, MAPK Signaling, TLR Signaling, Myeloid Inflammation, Apoptosis, Leukemia, FGFR Signaling, Autophagy, Melanoma, Insulin Signaling, TCR Signaling, VEGF Signaling, HIF1 Signaling, NLR Signaling, Cell Adhesion …	MAPK3	0.0177341	0.92017		0.036132
	All Targets, TNF Signaling, NF-kB Signaling, MAPK Signaling, Glycan Sensing, Apoptosis, TCR Signaling	MAP3K14	0.0172128	0.974013		0.0114354
	All Targets, MAPK Signaling, TLR Signaling, Mitochondrial Metabolism / TCA	ECSIT	0.0169277	0.835478		0.0780652
	All Targets, Differentiation, Ion Transport, MAPK Signaling	CACNA1H	0.016626	0.717985		0.143885
	All Targets, NK Activity, Estrogen Signaling, MAPK Signaling, Leukemia, Insulin Signaling, VEGF Signaling, Cell Adhesion & Motility, Chemokine Signaling, Glioma	SHC2	0.0156493	0.80581		0.0937676
	All Targets, RNA Sensing, DNA Damage Repair, Type I Interferon Signaling, Interferon Response Genes	ISG15	0.0153431	0.994599		0.00235195
	All Targets, GPCR Signaling, NK Activity, AMPK Signaling, Lymphocyte Trafficking, Differentiation, FoxO Signaling, TNF Signaling, PDGF Signaling, Estrogen Signaling, BCR Signaling, PI3K-Akt Signaling, Senescence, Phagocytosis, TLR Signaling, Myeloid Inflammation, Apoptosis, Lipid Metabolism, Leukemia, Autophagy, Melanoma, Insulin Signaling, TCR Signaling, IL-2 Signaling, VEGF Signaling, JAK-STAT …	PIK3R2	0.0152398	0.912798		0.0396253
	All Targets, Hedgehog Signaling	GLI3	0.0148373	0.869898		0.0605318
	All Targets, MHC Class II Antigen Presentation, Lymphocyte Trafficking, Type II Interferon Signaling, Phagocytosis, TCR Signaling	HLA-DQB1	0.0148249	0.85958		0.0657135
	All Targets, Matrix Remodeling and Metastasis	PGPEP1	0.0141282	0.966764		0.0146795
	High Expression ALL, All Targets, Epigenetic Modification	EWSR1	0.014035	0.752302		0.123608
	All Targets, GPCR Signaling, Wnt Signaling, mTOR Signaling	FZD7	0.0138919	0.890182		0.0505212
	All Targets, RNA Processing	BCOR	0.0137035	0.994461		0.00241218
	All Targets, GPCR Signaling, AMPK Signaling, Differentiation, FoxO Signaling, TNF Signaling, p53 Signaling, Estrogen Signaling, BCR Signaling, PI3K-Akt Signaling, Senescence, Phagocytosis, Wnt Signaling, MAPK Signaling, TLR Signaling, Myeloid Inflammation, ERBB2 Signaling, Apoptosis, Leukemia, Autophagy, Melanoma, Insulin Signaling, TCR Signaling, VEGF Signaling, JAK-STAT Signaling, HIF1 Signalin…	AKT2	0.0136965	0.880897		0.0550749
	OVCAR3_Hits_ALL_1Day, All Targets, DNA Sensing, Type II Interferon Signaling, TLR Signaling, RNA Sensing, NLR Signaling, Type I Interferon Signaling	IRF7	0.0133421	0.559977		0.25183
	All Targets, NK Activity, DNA Sensing, PI3K-Akt Signaling, TLR Signaling, RNA Sensing, JAK-STAT Signaling, NLR Signaling, Type I Interferon Signaling	IFNA2	0.0129198	0.849203		0.0709884
	High Expression ALL, All Targets, Matrix Remodeling and Metastasis, Senescence, Apoptosis, Cell Adhesion & Motility, Proteotoxic Stress, Oxidative Stress	CAPN2	0.0127024	0.964658		0.0156267
	OVCAR3_Hits_ALL_1Day, All Targets, TGF-beta Signaling	ID4	0.0124033	0.749352		0.125314
	All Targets, Neutrophil Degranulation	CD53	0.0119304	0.829634		0.0811136
	All Targets, T-cell Checkpoints, Lymphocyte Trafficking, T cells, TCR Signaling, Immune Exhaustion	PDCD1	0.0117887	0.768589		0.114306
	All Targets, JAK-STAT Signaling, Other Interleukin Signaling	CRLF2	0.0113875	0.76079		0.118735
	High Expression ALL, OVCAR3_Hits_ALL_1Day, All Targets, Androgen Signaling, NK Activity, MHC Class I Antigen Presentation, Type II Interferon Signaling, Lymphocyte Regulation, Neutrophil Degranulation	B2M	0.0112189	0.973669		0.0115886
	All Targets, BCR Signaling, Lymphocyte Regulation, Neutrophil Degranulation, Dendritic Cells	LILRA3	0.0111305	0.753215		0.123081
	All Targets, Notch Signaling, Epigenetic Modification, Differentiation, Immortality & Stemness	PBX1	0.0106836	0.870496		0.0602331
	All Targets, TH1 Differentiation, Treg Differentiation, IL-6 Signaling, MAPK Signaling, Type III Interferon Signaling, TH17 Differentiation, JAK-STAT Signaling, NLR Signaling, Type I Interferon Signaling, Other Interleukin Signaling	TYK2	0.0101845	0.892124		0.0495748
	All Targets, Lipid Metabolism, HIF1 Signaling, Oxidative Stress	ARNT	0.00981352	0.839376		0.0760435
	All Targets, GPCR Signaling, Estrogen Signaling	GNAQ	0.0090182	0.810067		0.0914789
	All Targets, Matrix Remodeling and Metastasis, PI3K-Akt Signaling, MET Signaling, Cell Adhesion & Motility	LAMB3	0.00899166	0.550372		0.259344
	All Targets, Androgen Signaling, Endocytosis	DAB2	0.0089824	0.737008		0.132528
	All Targets, FoxO Signaling, PI3K-Akt Signaling	FOXO4	0.00874275	0.907874		0.0419743
	All Targets, TGF-beta Signaling	SMAD5	0.00837657	0.752654		0.123405
	All Targets, Differentiation, EMT, Hedgehog Signaling, BCR Signaling, PI3K-Akt Signaling, Wnt Signaling, Insulin Signaling, TCR Signaling, Cell Adhesion & Motility, mTOR Signaling, Cell Cycle, Chemokine Signaling, Prostate Cancer	GSK3B	0.00695645	0.821082		0.0856133
	All Targets, RNA Processing	MTF2	0.00690426	0.819152		0.0866355
	All Targets, GPCR Signaling, TLR Signaling, Immune Exhaustion, Chemokine Signaling, Other Interleukin Signaling	CCL3/L1	0.00553796	0.993907		0.00265404
	All Targets, Amino Acid Synthesis & Transport, Glutamine Metabolism	NAT8L	0.00435623	0.819048		0.0866905
	All Targets, Arginine Metabolism	ACY1	0.00409865	0.883695		0.0536978
	All Targets, TGF-beta Signaling	SMAD9	0.00380338	0.764483		0.116632
	All Targets, Internal Reference, Nucleotide Synthesis	HPRT1	0.00366181	0.856209		0.06742
	High Expression ALL, All Targets, RNA Processing	ILF3	0.00362356	0.896286		0.0475536
	All Targets, Immortality & Stemness	POU2AF1	0.00287674	0.972202		0.0122435
	All Targets, Differentiation, PI3K-Akt Signaling, MAPK Signaling	EFNA1	0.00199223	0.991684		0.00362673
	All Targets, B cells	CD37	0.000713533	0.805657		0.0938499
	All Targets, PI3K-Akt Signaling, Cell Adhesion & Motility	ITGA7	0.000636065	0.70521		0.151682
	All Targets, Nucleotide Synthesis, B cells, Ion Transport, T cells, Oxidative Stress	ADA	0.000604796	0.968497		0.0139015
	All Targets, FGFR Signaling, EGFR Signaling	SPRY2	0.000246618	0.683359		0.165351
	All Targets, T cells, Cancer Antigens	CTAG1B	-0.000725924	0.498666		0.30219
	All Targets, Glutamine Metabolism	SERINC3	-0.0012984	0.774823		0.110798
	All Targets, RNA Processing	CNOT2	-0.00135866	0.855387		0.0678371
	All Targets, Cell Cycle	SLC39A6	-0.0018429	0.697099		0.156705
	All Targets, IDH1/2, Vitamin & Cofactor Metabolism, Neutrophil Degranulation, Oxidative Stress	IDH1	-0.00224608	0.562471		0.249899
	All Targets, Mitochondrial Metabolism / TCA	NDUFA11	-0.00330773	0.921308		0.0355951
	All Targets, PI3K-Akt Signaling, MAPK Signaling, Melanoma, Oxidative Stress	FGF8	-0.0034902	0.879299		0.0558634
	All Targets, DNA Sensing, NF-kB Signaling, TLR Signaling, Apoptosis, NLR Signaling	TICAM1	-0.00454182	0.869468		0.0607465
	All Targets, Cancer Antigens	BAGE	-0.00469662	0.80687		0.0931964
	All Targets, Internal Reference, Differentiation, p53 Signaling, Estrogen Signaling, FGFR Signaling, DNA Damage Repair	POLR2A	-0.00509489	0.99718		0.00122661
	All Targets, DNA Sensing	CGAS	-0.00592862	0.8386		0.0764449
	All Targets, Epigenetic Modification, Amino Acid Synthesis & Transport	SETD2	-0.00626805	0.771908		0.112435
	All Targets, TLR Signaling	TLR5	-0.00628718	0.823282		0.0844514
	All Targets, Differentiation	MIA	-0.00628781	0.647029		0.189077
	All Targets, Internal Reference	ABCF1	-0.00677032	0.758337		0.120138
	All Targets, IL-1 Signaling, TLR Signaling, Neutrophil Degranulation	TOLLIP	-0.00765373	0.986532		0.00588892
	All Targets, MHC Class I Antigen Presentation, Type II Interferon Signaling, TNF Signaling, IL-6 Signaling, Insulin Signaling, JAK-STAT Signaling, Type I Interferon Signaling, Other Interleukin Signaling	SOCS3	-0.00865816	0.736915		0.132582
	All Targets, Vitamin & Cofactor Metabolism, Estrogen Signaling, PI3K-Akt Signaling, Arginine Metabolism, Amino Acid Synthesis & Transport, VEGF Signaling, HIF1 Signaling, NO Signaling, Oxidative Stress	NOS3	-0.00905471	0.953432		0.0207104
	All Targets, NF-kB Signaling	TNFSF12	-0.00965455	0.881342		0.0548557
	All Targets, Lymphocyte Trafficking, Immortality & Stemness	CD34	-0.00971629	0.851433		0.0698494
	All Targets, GPCR Signaling, Wnt Signaling, mTOR Signaling	WNT3	-0.0101594	0.906134		0.0428075
	All Targets, TLR Signaling, Insulin Signaling, Dendritic Cells	TLR9	-0.0104225	0.962296		0.0166912
	All Targets, MAPK Signaling, FGFR Signaling	SPRED1	-0.0110069	0.677466		0.169113
	All Targets, DNA Damage Repair	FANCG	-0.0112158	0.993986		0.00261961
	High Expression ALL, All Targets, Notch Signaling, IL-17 Signaling, Differentiation, DNA Sensing, MHC Class I Antigen Presentation, Glycosylation, TNF Signaling, NF-kB Signaling, Circadian Clock, Hedgehog Signaling, BCR Signaling, IL-1 Signaling, Senescence, Wnt Signaling, MAPK Signaling, TLR Signaling, Myeloid Inflammation, ERBB2 Signaling, Glycan Sensing, Apoptosis, RNA Sensing, Endocytosis, FG…	UBC	-0.0117347	0.734694		0.133894
	All Targets, Myc	MXI1	-0.0119332	0.606618		0.217085
	All Targets, Lymphocyte Trafficking, MHC Class I Antigen Presentation, Phagocytosis, Neutrophil Degranulation, VEGF Signaling, HIF1 Signaling, NLR Signaling, Oxidative Stress	CYBB	-0.012097	0.791839		0.101363
	All Targets, Cell Cycle	MLPH	-0.012441	0.665558		0.176814
	All Targets, Androgen Signaling, Differentiation, EMT, Immortality & Stemness, Oxidative Stress	KLF4	-0.0129937	0.505801		0.29602
	All Targets, GPCR Signaling, Chemokine Signaling	XCL1/2	-0.0133306	0.905443		0.0431388
	All Targets, Vitamin & Cofactor Metabolism, Apoptosis	PARP4	-0.013435	0.577907		0.238142
	All Targets, Matrix Remodeling and Metastasis, Complement System	A2M	-0.0137027	0.74212		0.129526
	All Targets, Lymphocyte Trafficking, Myeloid Inflammation	TXK	-0.0144847	0.923599		0.0345167
	All Targets, Epigenetic Modification, Amino Acid Synthesis & Transport	SUV39H2	-0.0149673	0.781997		0.106795
	All Targets, GPCR Signaling, AMPK Signaling, IL-17 Signaling, PI3K-Akt Signaling, Wnt Signaling, MAPK Signaling, TLR Signaling, Cilium Assembly, FGFR Signaling, TGF-beta Signaling, Cell Cycle, Glycolysis & Glucose Transport	PPP2R1A	-0.0150408	0.868482		0.0612393
	All Targets, NK Activity, Lymphocyte Trafficking, NF-kB Signaling, BCR Signaling, Phagocytosis, TLR Signaling, Myeloid Inflammation, Glycan Sensing, TCR Signaling, VEGF Signaling, HIF1 Signaling, Glioma	PLCG2	-0.0150909	0.712802		0.147031
	All Targets, IL-17 Signaling, TNF Signaling, IL-1 Signaling, Senescence, MAPK Signaling, TLR Signaling, Myeloid Inflammation	MAP2K4	-0.0151379	0.764551		0.116593
	All Targets, IDH1/2	TET2	-0.015589	0.79618		0.0989888
	All Targets, GPCR Signaling, Notch Signaling, AMPK Signaling, Differentiation, FoxO Signaling, EMT, TNF Signaling, p53 Signaling, Vitamin & Cofactor Metabolism, Estrogen Signaling, BCR Signaling, PI3K-Akt Signaling, Senescence, Phagocytosis, Wnt Signaling, MAPK Signaling, TLR Signaling, Myeloid Inflammation, ERBB2 Signaling, Apoptosis, Leukemia, Autophagy, Melanoma, Insulin Signaling, TCR Signali…	AKT1	-0.0163955	0.803683		0.0949153
	All Targets, Amino Acid Synthesis & Transport, Glutamine Metabolism	RIMKLB	-0.017895	0.471844		0.326202
	All Targets, Epigenetic Modification, IL-17 Signaling, TLR Signaling	ATF1	-0.0179009	0.934185		0.0295669
	All Targets, TNF Signaling, Senescence, MAPK Signaling, Apoptosis, Proteotoxic Stress, Oxidative Stress	MAP3K5	-0.01796	0.802919		0.0953284
	All Targets, Epigenetic Modification, Immune Exhaustion	PBX3	-0.0183228	0.820217		0.0860714
	All Targets, Epigenetic Modification, Amino Acid Synthesis & Transport, DNA Damage Repair, Cell Cycle	NSD2	-0.0185917	0.759578		0.119428
	All Targets, RNA Processing, Differentiation, Lipid Metabolism	MED12	-0.018869	0.844092		0.0736102
	All Targets, Notch Signaling, Senescence, Leukemia, Melanoma, Cell Cycle, Prostate Cancer, Glioma	E2F3	-0.0189382	0.901946		0.0448197
	All Targets, Androgen Signaling, Lymphocyte Trafficking, Differentiation, MHC Class I Antigen Presentation, PI3K-Akt Signaling, Phagocytosis, Neutrophil Degranulation, VEGF Signaling, Cell Adhesion & Motility	ITGAV	-0.0193504	0.895901		0.0477399
	All Targets, Epigenetic Modification	KDM5C	-0.0198904	0.572042		0.242572
	All Targets, Cancer Antigens	MAGEA1	-0.020018	0.821229		0.0855356
	All Markers for FT Cells, All Targets, PDGF Signaling, PI3K-Akt Signaling, MAPK Signaling, Melanoma, JAK-STAT Signaling, Cell Adhesion & Motility, Prostate Cancer, Glioma, Oxidative Stress	PDGFRB	-0.0203093	0.579272		0.237117
	All Targets, Wnt Signaling	SOX9	-0.0204238	0.934994		0.0291912
	All Targets, Fatty Acid Synthesis, Lipid Metabolism	SLC25A1	-0.0207045	0.609355		0.21513
	All Targets, GPCR Signaling	OPN3	-0.0208125	0.922083		0.0352299
	All Targets, Notch Signaling, MHC Class I Antigen Presentation	DTX3L	-0.0210341	0.786086		0.10453
	All Targets, Lymphocyte Trafficking, Lymphocyte Regulation	SIGLEC1	-0.021154	0.846041		0.0726088
	All Targets, Epigenetic Modification, TNF Signaling, NF-kB Signaling, Apoptosis	TRAF1	-0.0219948	0.976002		0.0105491
	All Targets, IL-1 Signaling, Senescence, MAPK Signaling, Other Interleukin Signaling	IL1A	-0.023476	0.546893		0.262098
	All Targets, GPCR Signaling, Wnt Signaling, mTOR Signaling	FZD5	-0.0242134	0.940451		0.0266639
	All Targets, Matrix Remodeling and Metastasis	MMRN2	-0.0247731	0.834691		0.0784743
	All Targets, p53 Signaling, Apoptosis	BBC3	-0.0249985	0.613084		0.21248
	All Targets, Neutrophil Degranulation, Complement System	CFD	-0.0258767	0.68761		0.162658
	All Targets, p53 Signaling, Senescence, Cell Cycle	MDM4	-0.0267655	0.715813		0.1452
	All Targets, NK Activity, PI3K-Akt Signaling, TLR Signaling, JAK-STAT Signaling, NLR Signaling, Type I Interferon Signaling	IFNAR1	-0.0275847	0.999811		8.20938e-05
	All Targets, Amino Acid Synthesis & Transport, HIF1 Signaling, Mitochondrial Metabolism / TCA, Glycolysis & Glucose Transport	LDHB	-0.0283955	0.96469		0.0156123
	All Targets, Apoptosis	PNMA1	-0.0287026	0.484059		0.315102
	All Targets, MAPK Signaling	CACNA2D3	-0.0290248	0.964377		0.0157531
	High Expression ALL, All Targets, GPCR Signaling, Other Interleukin Signaling, Oxidative Stress	ANXA1	-0.0290836	0.74911		0.125454
	All Targets, Type II Interferon Signaling, NLR Signaling, Type I Interferon Signaling, Interferon Response Genes	OAS1	-0.0292933	0.961433		0.0170811
	All Targets, Notch Signaling	HES5	-0.0297166	0.775976		0.110152
	All Targets, Epigenetic Modification, Lymphocyte Trafficking, Differentiation, EMT, TNF Signaling, Matrix Remodeling and Metastasis, Estrogen Signaling, Neutrophil Degranulation, Other Interleukin Signaling, Prostate Cancer, Oxidative Stress	MMP9	-0.0314488	0.93278		0.0302208
	All Targets, IL-17 Signaling, MAPK Signaling, TLR Signaling, Insulin Signaling, Cell Adhesion & Motility	ELK1	-0.0315067	0.867426		0.0617675
	High Expression ALL, OVCAR3_Hits_ALL_1Day, All Targets, BCR Signaling, Lymphocyte Regulation, Complement System	CD81	-0.0318164	0.957778		0.0187349
	All Targets, GPCR Signaling, Vitamin & Cofactor Metabolism, NO Signaling, Oxidative Stress	APOE	-0.0321745	0.96059		0.017462
	All Targets, EMT, Senescence, TGF-beta Signaling	ID1	-0.0322114	0.682673		0.165787
	All Targets, Differentiation, PI3K-Akt Signaling, MAPK Signaling	EFNA3	-0.0323514	0.788927		0.102963
	All Targets, Myc, Cell Cycle	MCM4	-0.0327988	0.474156		0.324079
	All Targets, Notch Signaling, IL-17 Signaling, MHC Class I Antigen Presentation, NF-kB Signaling, Circadian Clock, Hedgehog Signaling, BCR Signaling, IL-1 Signaling, Wnt Signaling, TLR Signaling, Myeloid Inflammation, Glycan Sensing, TCR Signaling, TGF-beta Signaling, Proteotoxic Stress, Cell Cycle	CUL1	-0.0331477	0.548001		0.261219
	All Targets, MHC Class II Antigen Presentation, MHC Class I Antigen Presentation, Matrix Remodeling and Metastasis, Lysosome, Phagocytosis, TLR Signaling, Apoptosis, Autophagy	CTSL	-0.0337638	0.53402		0.272442
	All Targets, Notch Signaling, Differentiation, Matrix Remodeling and Metastasis, Ion Transport, Wnt Signaling, Neutrophil Degranulation, Oxidative Stress	PSEN1	-0.0339724	0.686957		0.163071
	All Targets, NF-kB Signaling, IL-1 Signaling, MAPK Signaling, TH17 Differentiation, Other Interleukin Signaling	IL1R1	-0.0339772	0.783213		0.10612
	All Targets, Glutamine Metabolism	SERINC2	-0.0342697	0.644593		0.190714
	All Targets, PDGF Signaling, Leukemia, IL-2 Signaling, JAK-STAT Signaling, Chemokine Signaling, TH2 Differentiation, Other Interleukin Signaling	STAT5B	-0.0346372	0.776443		0.10989
	All Targets, Androgen Signaling, FoxO Signaling, PI3K-Akt Signaling, mTOR Signaling	SGK1	-0.0351558	0.593032		0.226922
	All Targets, Notch Signaling, Differentiation, Senescence, Apoptosis, TGF-beta Signaling, Cell Cycle	TFDP1	-0.0352285	0.790848		0.101907
	All Targets, Ion Transport, Mitochondrial Metabolism / TCA	ATP5F1D	-0.035239	0.693458		0.15898
	All Targets, GPCR Signaling, AMPK Signaling, IL-17 Signaling, PI3K-Akt Signaling, Wnt Signaling, MAPK Signaling, TLR Signaling, FGFR Signaling, Autophagy, TGF-beta Signaling, Cell Cycle, Glycolysis & Glucose Transport, Oxidative Stress	PPP2CB	-0.0356376	0.883053		0.0540131
	All Targets, Notch Signaling	NUMBL	-0.0362368	0.969993		0.0132312
	All Targets, Cell Cycle, Glycolysis & Glucose Transport, Interferon Response Genes	TPR	-0.0366248	0.588252		0.230437
	All Targets, IDH1/2, Internal Reference, Mitochondrial Metabolism / TCA	SDHA	-0.0380021	0.697756		0.156296
	All Targets, Complement System	C1QB	-0.0388523	0.917731		0.0372845
	All Targets, GPCR Signaling, NK Activity, Differentiation, FoxO Signaling, Estrogen Signaling, BCR Signaling, PI3K-Akt Signaling, MAPK Signaling, Myeloid Inflammation, Leukemia, Insulin Signaling, TCR Signaling, IL-2 Signaling, JAK-STAT Signaling, Cell Adhesion & Motility, mTOR Signaling, Chemokine Signaling, Prostate Cancer, Glioma	SOS2	-0.03918	0.675664		0.17027
	All Targets, Internal Reference, p53 Signaling, DNA Damage Repair, Oxidative Stress	ERCC3	-0.0407368	0.679885		0.167565
	All Targets, NK Activity	ULBP2	-0.0411925	0.867917		0.0615217
	All Targets, TGF-beta Signaling	LRRC32	-0.0413191	0.781774		0.106919
	All Targets, Wnt Signaling	SFRP4	-0.0422131	0.700879		0.154357
	All Targets, Notch Signaling, Differentiation, Neuroendocrine Function	HES1	-0.0422773	0.685923		0.163725
	All Targets, GPCR Signaling, Vitamin & Cofactor Metabolism	RBP4	-0.0423894	0.996357		0.00158502
	All Targets, IL-6 Signaling, JAK-STAT Signaling	IL11RA	-0.0426085	0.851878		0.0696224
	High Expression ALL, OVCAR3_Hits_ALL_1Day, All Targets, Lymphocyte Trafficking, MHC Class I Antigen Presentation, Type II Interferon Signaling, Senescence, Phagocytosis, Lymphocyte Regulation, Endocytosis, Type I Interferon Signaling	HLA-F	-0.0434442	0.863415		0.0637804
	All Targets, EMT	LOXL2	-0.0447861	0.869751		0.0606053
	All Targets, Lymphocyte Trafficking	VTCN1	-0.0449322	0.546638		0.2623
	All Targets, GPCR Signaling, NK Activity, Differentiation, FoxO Signaling, PDGF Signaling, Estrogen Signaling, BCR Signaling, PI3K-Akt Signaling, Senescence, MAPK Signaling, Myeloid Inflammation, ERBB2 Signaling, Glycan Sensing, Neutrophil Degranulation, Apoptosis, Leukemia, FGFR Signaling, Autophagy, Melanoma, Insulin Signaling, TCR Signaling, MET Signaling, VEGF Signaling, EGFR Signaling, mTOR …	NRAS	-0.0454313	0.62734		0.202497
	High Expression ALL, OVCAR3_Hits_ALL_1Day, All Targets, Wnt Signaling	SOX17	-0.0461394	0.946863		0.0237128
	All Targets, Epigenetic Modification, MAPK Signaling, Apoptosis, Proteotoxic Stress	DDIT3	-0.0463987	0.477856		0.320703
	All Targets, NK Activity, Lymphocyte Trafficking, BCR Signaling, PI3K-Akt Signaling, Phagocytosis, Wnt Signaling, MAPK Signaling, Myeloid Inflammation, VEGF Signaling, Cell Adhesion & Motility, Chemokine Signaling	RAC2	-0.0467612	0.946792		0.0237454
	All Targets, Myc, Oxidative Stress	TPM1	-0.0471782	0.866152		0.0624057
	All Targets, Epigenetic Modification, Differentiation	GATA2	-0.0472773	0.818592		0.0869326
	All Targets, Amino Acid Synthesis & Transport, Glutamine Metabolism, Oxidative Stress	PYCR1	-0.0478823	0.944167		0.0249511
	All Targets, Epigenetic Modification, PI3K-Akt Signaling, MAPK Signaling, Melanoma, JAK-STAT Signaling, Cell Adhesion & Motility, Prostate Cancer, Glioma	PDGFA	-0.0482332	0.54819		0.261069
	All Targets, Lymphocyte Trafficking, Differentiation, FoxO Signaling, TNF Signaling, Senescence, MAPK Signaling, TLR Signaling, Myeloid Inflammation, RNA Sensing, TH17 Differentiation, TCR Signaling, VEGF Signaling, NLR Signaling, Mitochondrial Metabolism / TCA	MAPK12	-0.0483048	0.783828		0.105779
	All Targets, MAPK Signaling	CACNA2D1	-0.0485678	0.783123		0.10617
	All Markers for FT Cells, All Targets, Lymphocyte Trafficking, Neutrophil Degranulation	PECAM1	-0.0498454	0.927807		0.0325423
	All Targets, Lymphocyte Trafficking, PI3K-Akt Signaling, Cell Adhesion & Motility	ITGA6	-0.0500505	0.470348		0.327581
	All Targets, Drug Resistance, MHC Class I Antigen Presentation, Phagocytosis	TAP2	-0.0501995	0.723307		0.140677
	All Targets, Tryptophan & Kynurenine Metabolism, Amino Acid Synthesis & Transport, Glutamine Metabolism	KYAT1	-0.0502861	0.864484		0.0632429
	All Targets, PI3K-Akt Signaling, JAK-STAT Signaling	EPOR	-0.0503371	0.681498		0.166536
	All Targets, Glycosylation	FUT5	-0.0519356	0.913134		0.0394656
	All Targets, MHC Class I Antigen Presentation, PI3K-Akt Signaling, Phagocytosis, TLR Signaling, Neutrophil Degranulation, Host Defense Peptides	TLR2	-0.052199	0.568637		0.245165
	All Targets, NK Activity, Myeloid Inflammation, Glycan Sensing, Neutrophil Degranulation	FCER1G	-0.0529624	0.689285		0.161601
	All Targets, NF-kB Signaling, B cells, T cells	TNFRSF14	-0.0531204	0.542267		0.265787
	High Expression ALL, All Targets, Lysosome, Neutrophil Degranulation	CD63	-0.0536605	0.915709		0.0382425
	All Targets, Inflammasomes, NF-kB Signaling, Hedgehog Signaling, p53 Signaling, Estrogen Signaling, PI3K-Akt Signaling, Ion Transport, Apoptosis, Autophagy, JAK-STAT Signaling, HIF1 Signaling, NLR Signaling, Cell Adhesion & Motility, Proteotoxic Stress, Other Interleukin Signaling, Prostate Cancer, Oxidative Stress	BCL2	-0.0543315	0.709282		0.149181
	All Targets, Treg Differentiation, Epigenetic Modification, FoxO Signaling, Senescence, MAPK Signaling, TH9 Differentiation, Leukemia, Endocytosis, TH17 Differentiation, TGF-beta Signaling	TGFBR2	-0.0544739	0.754328		0.12244
	All Targets, Androgen Signaling, Notch Signaling, Epigenetic Modification, Differentiation, Circadian Clock, Lipid Metabolism, TGF-beta Signaling, Mitochondrial Metabolism / TCA	NCOR1	-0.0552109	0.576987		0.238834
	All Targets, MAPK Signaling	MAP3K20	-0.0555958	0.385813		0.413623
	All Targets, DNA Sensing, TLR Signaling, RNA Sensing, NLR Signaling	IKBKE	-0.0557634	0.777383		0.109365
	All Targets, TLR Signaling, Neutrophil Degranulation, Host Defense Peptides	S100A9	-0.0561633	0.636325		0.196321
	All Targets, Lymphocyte Trafficking	VCAN	-0.0569523	0.953758		0.0205617
	All Targets, NK Activity, FoxO Signaling, Estrogen Signaling, BCR Signaling, PI3K-Akt Signaling, MAPK Signaling, Myeloid Inflammation, Leukemia, Insulin Signaling, TCR Signaling, IL-2 Signaling, JAK-STAT Signaling, Cell Adhesion & Motility, mTOR Signaling, Chemokine Signaling, Prostate Cancer, Glioma	GRB2	-0.0581395	0.656572		0.182717
	All Targets, GPCR Signaling, Melanoma	PMCH	-0.0583176	0.93943		0.0271356
	All Targets, PI3K-Akt Signaling, MAPK Signaling, TH17 Differentiation, IL-2 Signaling, JAK-STAT Signaling, Chemokine Signaling, TH2 Differentiation, Other Interleukin Signaling	JAK3	-0.0596782	0.641		0.193142
	All Targets, DNA Sensing, RNA Sensing, NLR Signaling	MAVS	-0.0601749	0.496809		0.303811
	All Markers for FT Cells, All Targets, Neutrophil Degranulation, Complement System, Dendritic Cells, Other Interleukin Signaling	ITGAX	-0.0609091	0.954782		0.0200958
	All Targets, DNA Damage Repair	MSH6	-0.0619902	0.673268		0.171812
	All Targets, Matrix Remodeling and Metastasis	TIE1	-0.0623842	0.759983		0.119196
	All Targets, Amino Acid Synthesis & Transport	P4HA2	-0.0623926	0.915147		0.0385091
	All Targets, MHC Class I Antigen Presentation, HIF1 Signaling	VHL	-0.0633605	0.602535		0.220018
	All Targets, Epigenetic Modification, FoxO Signaling, PI3K-Akt Signaling, Senescence, Leukemia, HIF1 Signaling, Cell Cycle, Prostate Cancer	CDKN1B	-0.06385	0.506253		0.295632
	All Targets, Treg Differentiation, FoxO Signaling, Senescence, MAPK Signaling, TH9 Differentiation, Leukemia, Endocytosis, TH17 Differentiation, TGF-beta Signaling	TGFBR1	-0.0641426	0.823736		0.0842117
	All Targets, Host Defense Peptides	GNLY	-0.0654269	0.846449		0.0723991
	All Targets, Estrogen Signaling, Cell Cycle	SMC3	-0.0655634	0.488707		0.310952
	All Targets, Androgen Signaling, Senescence, Leukemia, Melanoma, Cell Cycle, Prostate Cancer, Glioma	RB1	-0.0656004	0.54668		0.262267
	All Targets, Epigenetic Modification, FoxO Signaling, NF-kB Signaling, p53 Signaling, Senescence, Apoptosis, Autophagy, DNA Damage Repair, Cell Cycle	ATM	-0.0659369	0.577889		0.238156
	All Targets, Lymphocyte Trafficking, IL-17 Signaling, Differentiation, FoxO Signaling, TNF Signaling, Senescence, MAPK Signaling, TLR Signaling, Myeloid Inflammation, RNA Sensing, TH17 Differentiation, TCR Signaling, VEGF Signaling, NLR Signaling, Mitochondrial Metabolism / TCA	MAPK11	-0.0661749	0.673456		0.171691
	All Targets, Lipid Metabolism, Mitochondrial Metabolism / TCA, Oxidative Stress	PPARGC1B	-0.0668458	0.481952		0.316996
	All Targets, TH1 Differentiation, NK Activity, Type II Interferon Signaling, JAK-STAT Signaling, HIF1 Signaling	IFNGR2	-0.0668705	0.546256		0.262604
	All Targets, DNA Sensing, PDGF Signaling, TH9 Differentiation, T cells, JAK-STAT Signaling, TH2 Differentiation, Other Interleukin Signaling, Oxidative Stress	STAT6	-0.067005	0.367898		0.434272
	OVCAR3_Hits_ALL_1Day, All Targets, Type II Interferon Signaling, TH17 Differentiation, Type I Interferon Signaling	IRF8	-0.0672694	0.733556		0.134567
	All Targets, Myeloid Inflammation	SBNO2	-0.0677981	0.42284		0.373824
	High Expression ALL, All Targets, Matrix Remodeling and Metastasis, PI3K-Akt Signaling, MET Signaling, Cell Adhesion & Motility	LAMC2	-0.0680424	0.670533		0.17358
	All Targets, Internal Reference	PUM1	-0.0682449	0.482218		0.316757
	All Targets, Epigenetic Modification	ARID2	-0.0688505	0.33128		0.479804
	All Targets, GPCR Signaling, Lymphocyte Trafficking, Differentiation, EMT, Neutrophil Degranulation, Apoptosis, VEGF Signaling, Cell Adhesion & Motility, TGF-beta Signaling, Chemokine Signaling	ROCK1	-0.0692601	0.621846		0.206317
	All Targets, GPCR Signaling, NK Activity, Differentiation, FoxO Signaling, PDGF Signaling, Estrogen Signaling, BCR Signaling, PI3K-Akt Signaling, MAPK Signaling, Myeloid Inflammation, ERBB2 Signaling, Leukemia, FGFR Signaling, Insulin Signaling, TCR Signaling, MET Signaling, IL-2 Signaling, JAK-STAT Signaling, Cell Adhesion & Motility, EGFR Signaling, mTOR Signaling, Chemokine Signaling, Other In…	SOS1	-0.0701304	0.337384		0.471875
	All Targets, GPCR Signaling, Phagocytosis, MAPK Signaling, Myeloid Inflammation, Lipid Metabolism, VEGF Signaling	PLA2G4A	-0.0702648	0.749327		0.125329
	All Targets, Amino Acid Synthesis & Transport, Glutamine Metabolism	PSAT1	-0.0702651	0.937575		0.0279939
	High Expression ALL, All Targets, Neutrophil Degranulation, Amino Acid Synthesis & Transport, Other Interleukin Signaling	MIF	-0.0707121	0.636319		0.196325
	All Targets, Arginine Metabolism, Amino Acid Synthesis & Transport	ARG2	-0.0712471	0.456519		0.340541
	All Targets, Glioma	AQP9	-0.0712934	0.484308		0.314878
	All Targets, Internal Reference	TLK2	-0.0722686	0.357502		0.446721
	High Expression ALL, All Targets, Androgen Signaling, GPCR Signaling, Lymphocyte Trafficking, Differentiation, EMT, Ion Transport, Wnt Signaling, ERBB2 Signaling, Neutrophil Degranulation, Endocytosis, TCR Signaling, VEGF Signaling, NLR Signaling, Cell Adhesion & Motility, mTOR Signaling, TGF-beta Signaling, Chemokine Signaling	RHOA	-0.0725024	0.790019		0.102363
	All Targets, Epigenetic Modification, Differentiation, Wnt Signaling, Amino Acid Synthesis & Transport	KMT2D	-0.0730834	0.363344		0.439682
	All Targets, PI3K-Akt Signaling, T cells, JAK-STAT Signaling, TH2 Differentiation, Other Interleukin Signaling	IL4R	-0.0745424	0.362799		0.440334
	All Targets, Epigenetic Modification, NF-kB Signaling, BCR Signaling	REL	-0.0745681	0.698144		0.156055
	All Targets, Epigenetic Modification, Differentiation	KDM6A	-0.0745975	0.330704		0.480561
	All Targets, GPCR Signaling, Wnt Signaling, mTOR Signaling, Oxidative Stress	FZD1	-0.0754378	0.611661		0.213489
	All Targets, NK Activity, Lymphocyte Regulation	MICA	-0.075603	0.50108		0.300093
	All Targets, Myc, Cell Cycle	MCM5	-0.076514	0.541202		0.266641
	All Targets, TH1 Differentiation, Notch Signaling, IL-6 Signaling, PDGF Signaling, TLR Signaling, Type III Interferon Signaling, IL-2 Signaling, JAK-STAT Signaling, NLR Signaling, Chemokine Signaling, Other Interleukin Signaling, Interferon Response Genes, Oxidative Stress	STAT1	-0.0780683	0.717523		0.144164
	High Expression ALL, OVCAR3_Hits_ALL_1Day, All Targets, T cells	LY6E	-0.0783666	0.793737		0.100323
	All Targets, EMT, Estrogen Signaling, PI3K-Akt Signaling	ESR1	-0.078631	0.481934		0.317013
	All Targets, RNA Processing	PHF6	-0.0791675	0.510934		0.291635
	All Targets, Notch Signaling	HDAC5	-0.0792439	0.428579		0.367969
	All Targets, Epigenetic Modification	ASXL1	-0.0800168	0.51985		0.284122
	All Targets, IL-6 Signaling, Leukemia, Endocytosis, FGFR Signaling, Insulin Signaling, MET Signaling, EGFR Signaling, TGF-beta Signaling, Other Interleukin Signaling	CBL	-0.0828334	0.369699		0.432151
	All Targets, BCR Signaling, Lymphocyte Regulation, T cells	LILRB1	-0.0832614	0.918597		0.0368751
	All Targets, IL-6 Signaling, PI3K-Akt Signaling, JAK-STAT Signaling, Other Interleukin Signaling	OSM	-0.0833647	0.86261		0.0641857
	All Targets, Myc, Internal Reference, Phagocytosis, Endocytosis, HIF1 Signaling	TFRC	-0.0834271	0.627414		0.202446
	All Targets, Epigenetic Modification, Differentiation, EMT	TCF3	-0.0844802	0.765134		0.116263
	All Targets, Senescence, Wnt Signaling	NFATC4	-0.0845311	0.697955		0.156173
	All Targets, Matrix Remodeling and Metastasis, PI3K-Akt Signaling, MET Signaling, Cell Adhesion & Motility	LAMA3	-0.0863727	0.528841		0.276675
	All Targets, Epigenetic Modification, Type II Interferon Signaling, Hedgehog Signaling, p53 Signaling, Leukemia, Endocytosis, Oxidative Stress	PML	-0.0868874	0.30438		0.516584
	All Targets, TNF Signaling, PI3K-Akt Signaling, MAPK Signaling, Cell Adhesion & Motility	VEGFC	-0.0874281	0.544078		0.264339
	All Targets, IL-6 Signaling, TH17 Differentiation, JAK-STAT Signaling, Other Interleukin Signaling	IL6ST	-0.0885769	0.634836		0.197339
	All Targets, GPCR Signaling, Hedgehog Signaling, Insulin Signaling	PRKAR1B	-0.0894193	0.686161		0.163574
	All Targets, Lymphocyte Trafficking, Type II Interferon Signaling, TNF Signaling, NF-kB Signaling, Lymphocyte Regulation, Other Interleukin Signaling	VCAM1	-0.0899748	0.267947		0.571951
	All Targets, Differentiation	MNX1	-0.0909431	0.816959		0.0877995
	All Targets, NF-kB Signaling, BCR Signaling, Ion Transport, TCR Signaling	NFKBIE	-0.0919281	0.431568		0.364951
	All Targets, Notch Signaling	MIB1	-0.0928122	0.366452		0.435982
	All Targets, GPCR Signaling, Wnt Signaling, mTOR Signaling	WNT2B	-0.0937552	0.586132		0.232004
	All Targets, Epigenetic Modification	EPM2AIP1	-0.0938809	0.33319		0.477308
	High Expression ALL, All Targets, Treg Differentiation, Differentiation, FoxO Signaling, EMT, IL-6 Signaling, PDGF Signaling, IL-1 Signaling, Senescence, Apoptosis, Leukemia, Immortality & Stemness, TH17 Differentiation, MET Signaling, IL-2 Signaling, JAK-STAT Signaling, HIF1 Signaling, Chemokine Signaling, Other Interleukin Signaling	STAT3	-0.0940327	0.426216		0.37037
	All Targets, NK Activity, Lymphocyte Trafficking, Phagocytosis, TLR Signaling, Lymphocyte Regulation, Neutrophil Degranulation, Complement System, Other Interleukin Signaling	ITGB2	-0.0950548	0.662109		0.179071
	High Expression ALL, All Targets, GPCR Signaling, Hedgehog Signaling, Estrogen Signaling, Purinergic Signaling	GNAS	-0.0959032	0.587974		0.230642
	All Targets, NK Activity, Differentiation, FoxO Signaling, Estrogen Signaling, BCR Signaling, PI3K-Akt Signaling, Senescence, MAPK Signaling, TLR Signaling, Myeloid Inflammation, Apoptosis, Leukemia, Autophagy, Melanoma, Insulin Signaling, TCR Signaling, VEGF Signaling, HIF1 Signaling, mTOR Signaling, Prostate Cancer, Glioma	MAP2K2	-0.0960595	0.552945		0.257318
	All Targets, GPCR Signaling, NK Activity, BCR Signaling, Senescence, Ion Transport, Wnt Signaling, MAPK Signaling, Myeloid Inflammation, Glycan Sensing, TCR Signaling, VEGF Signaling	PPP3CA	-0.0961336	0.388719		0.410365
	All Targets, NF-kB Signaling, MAPK Signaling, Glycan Sensing	RELB	-0.0964209	0.374481		0.42657
	All Targets, GPCR Signaling, TNF Signaling, NF-kB Signaling, Neutrophil Degranulation, NLR Signaling, Chemokine Signaling, Other Interleukin Signaling	CXCL1	-0.0967034	0.542889		0.265289
	All Targets, Epigenetic Modification, Lymphocyte Trafficking, PI3K-Akt Signaling, Lymphocyte Regulation, Cell Adhesion & Motility	ITGB7	-0.09756	0.724012		0.140254
	All Targets, FoxO Signaling, Senescence, DNA Damage Repair, Cell Cycle	CDKN2D	-0.0979338	0.610151		0.214563
	All Targets, Hedgehog Signaling, MAPK Signaling	NF1	-0.0984921	0.388046		0.411117
	All Targets, GPCR Signaling	DOCK9	-0.0990301	0.346839		0.459871
	All Targets, IL-17 Signaling	CKLF	-0.0993675	0.227099		0.643784
	All Targets, GPCR Signaling, TNF Signaling, NF-kB Signaling, NLR Signaling, Chemokine Signaling	CXCL3	-0.0995605	0.652278		0.185567
	High Expression ALL, OVCAR3_Hits_ALL_1Day, All Targets, GPCR Signaling, DNA Sensing, TNF Signaling, TLR Signaling, RNA Sensing, T cells, Chemokine Signaling, Other Interleukin Signaling	CXCL10	-0.10139	0.402653		0.395069
	All Targets, GPCR Signaling, NK Activity, BCR Signaling, Senescence, Wnt Signaling, MAPK Signaling, Myeloid Inflammation, Glycan Sensing, Apoptosis, TCR Signaling, VEGF Signaling	PPP3R1	-0.101801	0.347519		0.459021
	All Targets, Differentiation, PDGF Signaling, ERBB2 Signaling	GRB7	-0.102181	0.3654		0.437231
	All Targets, MAPK Signaling	RASA4	-0.102751	0.362005		0.441285
	All Targets, Treg Differentiation, Differentiation, FoxO Signaling, EMT, Wnt Signaling, Leukemia, Immortality & Stemness, TH17 Differentiation, TGF-beta Signaling, Cell Cycle	SMAD4	-0.10411	0.358482		0.445533
	All Targets, p53 Signaling, DNA Damage Repair, Oxidative Stress	ERCC2	-0.104522	0.465318		0.33225
	All Targets, Myc, Notch Signaling, Epigenetic Modification, EMT, p53 Signaling, PI3K-Akt Signaling, Senescence, Wnt Signaling, MAPK Signaling, Apoptosis, Leukemia, T cells, Melanoma, DNA Damage Repair, Cell Cycle, Other Interleukin Signaling, Prostate Cancer, Glioma, Oxidative Stress	TP53	-0.106153	0.394031		0.40447
	All Targets, Lymphocyte Trafficking, Lymphocyte Regulation, Cell Adhesion & Motility	NECTIN2	-0.109067	0.262586		0.580729
	All Targets, Lymphocyte Regulation	ICAM4	-0.109084	0.358507		0.445503
	All Targets, AMPK Signaling, Circadian Clock, Insulin Signaling	SREBF1	-0.109142	0.352667		0.452636
	All Targets, IL-17 Signaling, IL-1 Signaling, TLR Signaling, TCR Signaling, NLR Signaling	RIPK2	-0.109594	0.27122		0.566678
	All Targets, Androgen Signaling, Notch Signaling, Epigenetic Modification, Differentiation, FoxO Signaling, DNA Sensing, Circadian Clock, Estrogen Signaling, Wnt Signaling, Glycan Sensing, Lipid Metabolism, RNA Sensing, JAK-STAT Signaling, DNA Damage Repair, HIF1 Signaling, TGF-beta Signaling, Cell Cycle, Prostate Cancer	EP300	-0.109756	0.386572		0.412769
	All Targets, Senescence, MAPK Signaling, Autophagy	RRAS2	-0.110932	0.241634		0.616842
	All Targets, Differentiation, NF-kB Signaling, BCR Signaling, Phagocytosis, Myeloid Inflammation, Glycan Sensing, Cell Cycle, Chemokine Signaling, Other Interleukin Signaling	LYN	-0.111675	0.243367		0.613738
	All Targets, GPCR Signaling	MFGE8	-0.112352	0.617478		0.209378
	All Targets, MAPK Signaling, Cell Cycle	CDC25B	-0.113155	0.794866		0.0997063
	All Targets, GPCR Signaling, AMPK Signaling, Differentiation, FoxO Signaling, TNF Signaling, p53 Signaling, Estrogen Signaling, BCR Signaling, PI3K-Akt Signaling, Senescence, Phagocytosis, MAPK Signaling, TLR Signaling, Myeloid Inflammation, ERBB2 Signaling, Apoptosis, Leukemia, Autophagy, Melanoma, Insulin Signaling, TCR Signaling, VEGF Signaling, JAK-STAT Signaling, HIF1 Signaling, Cell Adhesio…	AKT3	-0.113396	0.267615		0.572489
	High Expression ALL, All Targets, Epigenetic Modification	H3-5	-0.11345	0.78895		0.102951
	All Targets, Notch Signaling, DNA Sensing	DTX4	-0.113496	0.710169		0.148638
	All Targets, Epigenetic Modification, Inflammasomes, NF-kB Signaling, p53 Signaling, PI3K-Akt Signaling, Apoptosis, Leukemia, Autophagy, JAK-STAT Signaling, NLR Signaling, Other Interleukin Signaling	BCL2L1	-0.113819	0.285116		0.544978
	All Targets, TGF-beta Signaling	AMH	-0.113972	0.494433		0.305892
	High Expression ALL, OVCAR3_Hits_ALL_1Day, All Targets, NK Activity, Lymphocyte Trafficking, MHC Class I Antigen Presentation, Type II Interferon Signaling, Senescence, Phagocytosis, Lymphocyte Regulation, Neutrophil Degranulation, Endocytosis, Type I Interferon Signaling	HLA-B	-0.114793	0.662092		0.179081
	All Targets, NF-kB Signaling, T cells	TNFSF14	-0.1151	0.649474		0.187438
	All Targets, Notch Signaling, Epigenetic Modification, Differentiation, Leukemia, Cell Cycle, Oxidative Stress	HDAC2	-0.116161	0.289347		0.538581
	All Targets, Amino Acid Synthesis & Transport	SFXN1	-0.116651	0.300018		0.522853
	All Targets, Circadian Clock, Lipid Metabolism, TH17 Differentiation, Other Interleukin Signaling	RORA	-0.117515	0.452358		0.344517
	High Expression ALL, All Targets, Internal Reference	OAZ1	-0.1179	0.425959		0.370632
	High Expression ALL, All Targets, NK Activity, Lymphocyte Trafficking, MHC Class I Antigen Presentation, Type II Interferon Signaling, Senescence, Phagocytosis, Lymphocyte Regulation, Neutrophil Degranulation, Endocytosis, Type I Interferon Signaling	HLA-A	-0.118043	0.659429		0.180832
	All Targets, NK Activity, Differentiation, EMT, TNF Signaling, NF-kB Signaling, MAPK Signaling, TLR Signaling, Myeloid Inflammation, Apoptosis, RNA Sensing, TH17 Differentiation, TCR Signaling, NLR Signaling, mTOR Signaling, TGF-beta Signaling, Other Interleukin Signaling, Oxidative Stress	TNF	-0.11906	0.531068		0.27485
	All Targets, Epigenetic Modification, PI3K-Akt Signaling, MAPK Signaling, Leukemia, Other Interleukin Signaling	CSF1R	-0.119335	0.554543		0.256065
	All Targets, Differentiation, Cell Adhesion & Motility	KRT5	-0.122498	0.234287		0.630251
	All Targets, T cells	CD7	-0.122534	0.587045		0.231329
	All Targets, Immortality & Stemness, DNA Damage Repair, Cell Cycle	POLD1	-0.122813	0.48988		0.30991
	High Expression ALL, All Targets, Androgen Signaling, Lymphocyte Trafficking, Differentiation, DNA Sensing, EMT, Wnt Signaling, Apoptosis, Immortality & Stemness, VEGF Signaling, Cell Adhesion & Motility, Prostate Cancer, Oxidative Stress	CTNNB1	-0.124555	0.331947		0.478931
	All Targets, NK Activity, NF-kB Signaling, Phagocytosis, Myeloid Inflammation, TCR Signaling	LAT	-0.124698	0.495537		0.304924
	All Targets, Hedgehog Signaling	GAS1	-0.126056	0.450807		0.34601
	All Targets, Lymphocyte Trafficking, Differentiation, EMT, Cell Adhesion & Motility	CDH2	-0.126067	0.441718		0.354855
	All Targets, RNA Processing	YTHDF2	-0.127371	0.337264		0.472031
	All Targets, MAPK Signaling, Cell Adhesion & Motility, Interferon Response Genes	FLNB	-0.127581	0.28418		0.546407
	All Targets, Type II Interferon Signaling, NLR Signaling, Type I Interferon Signaling	GBP2	-0.128822	0.319807		0.495112
	All Targets, Lymphocyte Trafficking, Lymphocyte Regulation, Cell Adhesion & Motility	PVR	-0.131641	0.386642		0.412691
	All Targets, Immortality & Stemness, DNA Damage Repair, Cell Cycle	POLD4	-0.132854	0.270751		0.567431
	All Targets, RNA Processing	SRSF2	-0.133313	0.3735		0.427709
	All Targets, Cancer Antigens	CT45A1	-0.134719	0.95094		0.0218467
	All Targets, Androgen Signaling, Wnt Signaling	SFRP1	-0.134855	0.696871		0.156848
	All Targets, TLR Signaling, RNA Sensing, Autophagy, NLR Signaling	TANK	-0.135744	0.149098		0.826527
	All Targets, Apoptosis	ITPK1	-0.135777	0.793526		0.100439
	All Targets, p53 Signaling, DNA Damage Repair, Oxidative Stress	FANCC	-0.137673	0.414684		0.382283
	All Targets, Cell Cycle	CDC6	-0.137996	0.392753		0.405881
	All Targets, MHC Class II Antigen Presentation, Internal Reference, Phagocytosis, Neutrophil Degranulation, Endocytosis, Autophagy	RAB7A	-0.138136	0.135371		0.868476
	All Targets, Notch Signaling, MHC Class I Antigen Presentation, TNF Signaling, Hedgehog Signaling, RNA Sensing, Endocytosis	ITCH	-0.138294	0.200906		0.697006
	OVCAR3_Hits_ALL_1Day, All Targets, GPCR Signaling, TLR Signaling, T cells, Chemokine Signaling	CXCL11	-0.138428	0.260137		0.584797
	All Targets, IL-2 Signaling	LGALS9	-0.142158	0.142722		0.84551
	All Targets, DNA Damage Repair	ATRX	-0.143512	0.219464		0.658637
	All Targets, Myeloid Inflammation	CIC	-0.143565	0.149672		0.824859
	All Targets, Endocytosis	SMAP1	-0.14488	0.193436		0.713464
	All Targets, NK Activity, FoxO Signaling, Apoptosis	TNFSF10	-0.145961	0.580033		0.236547
	All Targets, Differentiation, DNA Sensing, p53 Signaling, Estrogen Signaling, FGFR Signaling, DNA Damage Repair	POLR2H	-0.146136	0.163692		0.785972
	All Targets, Notch Signaling, Internal Reference, Epigenetic Modification, Differentiation, Circadian Clock, Lipid Metabolism, Mitochondrial Metabolism / TCA	HDAC3	-0.146203	0.243108		0.6142
	All Targets, GPCR Signaling, Differentiation	PRKX	-0.147362	0.181884		0.740206
	All Targets, NK Activity, Differentiation, BCR Signaling, PI3K-Akt Signaling, Phagocytosis, MAPK Signaling, Myeloid Inflammation, ERBB2 Signaling, Glycan Sensing, TCR Signaling, VEGF Signaling, Cell Adhesion & Motility, Other Interleukin Signaling, Oxidative Stress	FYN	-0.147616	0.251301		0.599805
	OVCAR3_Hits_ALL_1Day, All Targets, Lymphocyte Trafficking, Cell Adhesion & Motility	CDH3	-0.148002	0.180203		0.744239
	All Targets, Type II Interferon Signaling, NLR Signaling	GBP4	-0.150454	0.330966		0.480216
	All Targets, NF-kB Signaling, TLR Signaling, Neutrophil Degranulation, Apoptosis	TICAM2	-0.150534	0.221869		0.653904
	All Targets, NK Activity, Lymphocyte Trafficking, Differentiation, Type II Interferon Signaling, IL-6 Signaling, PDGF Signaling, IL-1 Signaling, PI3K-Akt Signaling, MAPK Signaling, TLR Signaling, Leukemia, FGFR Signaling, Insulin Signaling, MET Signaling, JAK-STAT Signaling, EGFR Signaling, Type I Interferon Signaling, Other Interleukin Signaling	PTPN11	-0.150679	0.142577		0.845949
	All Targets, Oxidative Stress	ZC3H12A	-0.151109	0.34671		0.460033
	All Targets, Cell Cycle	GPR160	-0.152361	0.499655		0.30133
	All Targets, Glutamine Metabolism	SERINC5	-0.153399	0.255234		0.593062
	All Targets, GPCR Signaling, EMT, TNF Signaling, Chemokine Signaling, Other Interleukin Signaling	CCL20	-0.154015	0.298403		0.525197
	All Targets, PI3K-Akt Signaling, MAPK Signaling, Endocytosis	FGFR3	-0.154794	0.497397		0.303297
	All Targets, Internal Reference, Differentiation, Other Interleukin Signaling	RPLP0	-0.156076	0.736904		0.132589
	All Targets, Myc, Epigenetic Modification, Differentiation, p53 Signaling, PI3K-Akt Signaling, Senescence, Leukemia, Melanoma, TCR Signaling, Cell Cycle, Glioma	CDK4	-0.157292	0.214456		0.668662
	High Expression ALL, All Targets, Internal Reference, p53 Signaling, Neutrophil Degranulation, Pentose Phosphate, Glycolysis & Glucose Transport	GPI	-0.157354	0.197777		0.703824
	All Targets, Epigenetic Modification, T-cell Checkpoints, Lymphocyte Trafficking, NF-kB Signaling, B cells, TLR Signaling	CD40	-0.158462	0.257477		0.589262
	All Targets, IL-17 Signaling, MAPK Signaling, TLR Signaling	DUSP4	-0.163714	0.333338		0.477115
	All Targets, TNF Signaling, NF-kB Signaling, RNA Sensing	CYLD	-0.163804	0.222542		0.652588
	High Expression ALL, OVCAR3_Hits_ALL_1Day, All Targets, EMT, Type II Interferon Signaling, Matrix Remodeling and Metastasis, Neutrophil Degranulation, T cells, Immortality & Stemness	CD44	-0.164717	0.699157		0.155425
	All Targets, PI3K-Akt Signaling, JAK-STAT Signaling, Other Interleukin Signaling	CSF3	-0.166803	0.415335		0.381602
	High Expression ALL, All Targets, Vitamin & Cofactor Metabolism, HIF1 Signaling	SLC2A1	-0.167062	0.369885		0.431934
	All Targets, Glycolysis & Glucose Transport	TPI1	-0.167451	0.594082		0.226154
	High Expression ALL, OVCAR3_Hits_ALL_1Day, All Targets, Phagocytosis, Complement System	C1R	-0.168881	0.365624		0.436965
	All Targets, Neutrophil Degranulation, Oxidative Stress	SIRPA	-0.169281	0.0654063		1.18438
	All Targets, EMT	ZEB2	-0.171467	0.248948		0.603892
	All Targets, NK Activity, Lymphocyte Trafficking, Differentiation, EMT, BCR Signaling, PI3K-Akt Signaling, Phagocytosis, Wnt Signaling, MAPK Signaling, TLR Signaling, Myeloid Inflammation, Neutrophil Degranulation, MET Signaling, VEGF Signaling, Cell Adhesion & Motility, Chemokine Signaling	RAC1	-0.172846	0.251701		0.599115
	All Targets, Differentiation, PDGF Signaling, PI3K-Akt Signaling, Cell Adhesion & Motility	COL6A3	-0.174101	0.660653		0.180027
	All Targets, TNF Signaling, NF-kB Signaling, Neutrophil Degranulation, Other Interleukin Signaling	TNFRSF1B	-0.176111	0.210994		0.67573
	All Targets, Amino Acid Synthesis & Transport	PLOD2	-0.177301	0.404671		0.392898
	All Markers for FT Cells, All Targets, IDH1/2, PDGF Signaling, PI3K-Akt Signaling, MAPK Signaling, Endocytosis, Melanoma, JAK-STAT Signaling, Cell Adhesion & Motility, Prostate Cancer, Glioma, Oxidative Stress	PDGFRA	-0.177856	0.637144		0.195762
	All Targets, Lymphocyte Regulation	CXADR	-0.179127	0.0885748		1.05269
	All Targets, Circadian Clock	NR3C1	-0.179773	0.0787219		1.1039
	High Expression ALL, All Targets, Notch Signaling, EMT, Circadian Clock, Autophagy, Immortality & Stemness, TH17 Differentiation, HIF1 Signaling, Other Interleukin Signaling, Oxidative Stress	HIF1A	-0.179823	0.346227		0.460639
	All Targets, MAPK Signaling, TLR Signaling, Myeloid Inflammation, RNA Sensing	MAP3K1	-0.180001	0.199973		0.699029
	All Targets, Estrogen Signaling, Wnt Signaling	AXIN1	-0.180788	0.0982616		1.00762
	All Targets, RNA Processing	SF3B1	-0.180824	0.0561655		1.25053
	All Targets, Epigenetic Modification, AMPK Signaling, Senescence, Leukemia, DNA Damage Repair, Cell Cycle	CCNA1	-0.181752	0.171873		0.764792
	All Targets, Androgen Signaling, Epigenetic Modification	ARID1A	-0.184102	0.116992		0.931844
	All Targets, Internal Reference	TBC1D10B	-0.184112	0.29064		0.536645
	High Expression ALL, All Targets, Notch Signaling, IL-17 Signaling, Differentiation, DNA Sensing, MHC Class I Antigen Presentation, Glycosylation, TNF Signaling, NF-kB Signaling, Circadian Clock, Hedgehog Signaling, BCR Signaling, IL-1 Signaling, Senescence, Wnt Signaling, MAPK Signaling, TLR Signaling, Myeloid Inflammation, ERBB2 Signaling, Glycan Sensing, Apoptosis, RNA Sensing, Endocytosis, FG…	RPS27A	-0.187062	0.457464		0.339643
	All Targets, Complement System	C1S	-0.187636	0.613843		0.211943
	All Targets, GPCR Signaling, Estrogen Signaling, Wnt Signaling, NLR Signaling, Chemokine Signaling	PLCB1	-0.188725	0.338727		0.47015
	All Targets, PI3K-Akt Signaling, MAPK Signaling, FGFR Signaling, Melanoma, Insulin Signaling	FGF18	-0.191445	0.269656		0.56919
	All Targets, TH1 Differentiation, Notch Signaling	NOTCH3	-0.191819	0.140141		0.853435
	All Targets, Circadian Clock	NFIL3	-0.193946	0.241724		0.616681
	All Targets, Phagocytosis, Neutrophil Degranulation	FGCR2A/B	-0.194332	0.383144		0.416638
	All Targets, Androgen Signaling, EMT, Prostate Cancer	AR	-0.194996	0.137986		0.860166
	All Targets, Apoptosis	BNIP3L	-0.19527	0.15853		0.79989
	All Targets, Host Defense Peptides	DEFB1	-0.195314	0.390197		0.408716
	All Targets, NF-kB Signaling, BCR Signaling, Myeloid Inflammation, Glycan Sensing, TCR Signaling	CARD11	-0.196617	0.293088		0.533002
	All Targets, Estrogen Signaling, DNA Damage Repair, Cell Cycle	RAD21	-0.197354	0.0803582		1.09497
	All Targets, Myeloid Inflammation	GMIP	-0.198588	0.490579		0.309291
	All Targets, Myc, Cell Cycle	NPM1	-0.198783	0.246091		0.608904
	All Targets, Amino Acid Synthesis & Transport, Glutamine Metabolism	ASNS	-0.202797	0.366379		0.43607
	All Targets, RNA Processing	RYBP	-0.203241	0.136325		0.865425
	All Targets, Type II Interferon Signaling, TNF Signaling, T cells, Type I Interferon Signaling	IRF1	-0.203697	0.256245		0.591345
	All Targets, Lymphocyte Trafficking, Differentiation, EMT, PI3K-Akt Signaling, Phagocytosis, Lymphocyte Regulation, MET Signaling, Cell Adhesion & Motility, Other Interleukin Signaling	ITGB1	-0.203972	0.00888633		2.05128
	All Targets, TH1 Differentiation, Treg Differentiation, Type II Interferon Signaling, IL-6 Signaling, PI3K-Akt Signaling, MAPK Signaling, Type III Interferon Signaling, TH17 Differentiation, IL-2 Signaling, JAK-STAT Signaling, NLR Signaling, Type I Interferon Signaling, Other Interleukin Signaling, Interferon Response Genes	JAK1	-0.205531	0.0509568		1.2928
	All Targets, Notch Signaling, Epigenetic Modification, Differentiation, FoxO Signaling, DNA Sensing, Circadian Clock, Estrogen Signaling, Wnt Signaling, Glycan Sensing, Lipid Metabolism, RNA Sensing, JAK-STAT Signaling, HIF1 Signaling, TGF-beta Signaling, Cell Cycle, Mitochondrial Metabolism / TCA, Prostate Cancer	CREBBP	-0.205807	0.0823625		1.08427
	All Targets, TNF Signaling, PI3K-Akt Signaling, MAPK Signaling, Other Interleukin Signaling	CSF1	-0.207122	0.417012		0.379851
	All Targets, Notch Signaling, Differentiation, EMT, TH2 Differentiation	NOTCH1	-0.207303	0.10834		0.96521
	All Targets, AMPK Signaling, PI3K-Akt Signaling, Senescence, Leukemia, Insulin Signaling, HIF1 Signaling, mTOR Signaling	EIF4EBP1	-0.208661	0.284504		0.545911
	All Targets, TGF-beta Signaling	FSTL3	-0.210232	0.315901		0.500449
	All Targets, Androgen Signaling, MAPK Signaling, Apoptosis	DAXX	-0.210509	0.028116		1.55105
	High Expression ALL, All Targets, Epigenetic Modification	BRD2	-0.21225	0.190698		0.719655
	All Targets, NK Activity, Differentiation, Estrogen Signaling, MAPK Signaling, ERBB2 Signaling, Leukemia, Insulin Signaling, IL-2 Signaling, Cell Adhesion & Motility, EGFR Signaling, Chemokine Signaling, Other Interleukin Signaling, Glioma	SHC1	-0.215424	0.016092		1.79339
	All Targets, PDGF Signaling, PI3K-Akt Signaling, MAPK Signaling, Melanoma, JAK-STAT Signaling, Cell Adhesion & Motility, Prostate Cancer, Glioma	PDGFB	-0.217919	0.182505		0.738726
	All Targets, Cell Cycle	MCM7	-0.21853	0.100136		0.999408
	All Markers for FT Cells, All Targets, EMT	MCAM	-0.218754	0.262653		0.580618
	All Targets, Lipid Metabolism	APOL6	-0.218928	0.403371		0.394296
	All Targets, Differentiation	SPRY4	-0.220484	0.182093		0.739707
	All Targets, Differentiation, PI3K-Akt Signaling, Phagocytosis, MAPK Signaling, VEGF Signaling, Cell Adhesion & Motility	ITGB3	-0.223015	0.207984		0.68197
	All Targets, Epigenetic Modification, Glycosylation, Oxidative Stress	FUT8	-0.225002	0.0921876		1.03533
	All Targets, GPCR Signaling, BCR Signaling, MAPK Signaling, Myeloid Inflammation, TCR Signaling	RASGRP1	-0.225335	0.202881		0.692759
	All Targets, NF-kB Signaling, BCR Signaling, Myeloid Inflammation, Glycan Sensing, TCR Signaling	BCL10	-0.225612	0.184394		0.734254
	High Expression ALL, All Targets, RNA Processing, Differentiation	RPL7A	-0.226578	0.16685		0.777675
	All Targets, Epigenetic Modification, MHC Class I Antigen Presentation, NF-kB Signaling, Phagocytosis, MAPK Signaling, TLR Signaling, Neutrophil Degranulation, Apoptosis, Leukemia	CD14	-0.227865	0.140337		0.852827
	All Targets, GPCR Signaling	ENG	-0.227894	0.169845		0.769947
	OVCAR3_Hits_ALL_1Day, All Targets, Dendritic Cells	CD83	-0.232743	0.171278		0.766298
	All Targets, Neutrophil Degranulation	CMTM6	-0.234197	0.274019		0.56222
	All Targets, MAPK Signaling	DUSP8	-0.23548	0.145024		0.838559
	All Targets, Epigenetic Modification	TFE3	-0.235531	0.0375252		1.42568
	All Targets, Differentiation, Neutrophil Degranulation, Apoptosis	DSP	-0.237141	0.11826		0.927161
	All Targets, Epigenetic Modification	BRD4	-0.239666	0.0517517		1.28608
	All Targets, Treg Differentiation, Differentiation, FoxO Signaling, EMT, Senescence, Ion Transport, MAPK Signaling, TH9 Differentiation, Leukemia, TH17 Differentiation, TGF-beta Signaling, Cell Cycle, Other Interleukin Signaling	TGFB1	-0.240358	0.143846		0.842102
	All Targets, Insulin Signaling, HIF1 Signaling, Glycolysis & Glucose Transport	HK1	-0.240411	0.11202		0.950705
	All Targets, Insulin Signaling	SH2B2	-0.240463	0.0516216		1.28717
	All Targets, GPCR Signaling, Vitamin & Cofactor Metabolism	LRP1	-0.240494	0.696372		0.157159
	All Targets, AMPK Signaling, HIF1 Signaling, Glycolysis & Glucose Transport	PFKFB3	-0.240565	0.361416		0.441993
	All Targets, GPCR Signaling, T cells	F2RL1	-0.240742	0.183999		0.735185
	All Targets, Amino Acid Synthesis & Transport, Glutamine Metabolism	PHGDH	-0.242378	0.443499		0.353107
	All Targets, Glutamine Metabolism	SERINC1	-0.243812	0.0250121		1.60185
	All Targets, Differentiation, Cell Adhesion & Motility	PKP3	-0.244457	0.0187253		1.72757
	High Expression ALL, All Targets, GPCR Signaling, Glycosylation, Neutrophil Degranulation, Complement System	CD55	-0.247716	0.196844		0.705879
	OVCAR3_Hits_ALL_1Day, All Targets, p53 Signaling, Apoptosis	PMAIP1	-0.252031	0.168891		0.772394
	High Expression ALL, All Targets, IL-17 Signaling, TNF Signaling, p53 Signaling, Estrogen Signaling, BCR Signaling, Senescence, MAPK Signaling, TLR Signaling, Myeloid Inflammation, Apoptosis, TCR Signaling, Other Interleukin Signaling, Oxidative Stress	FOS	-0.253999	0.643046		0.191758
	All Targets, RNA Processing	FUBP1	-0.254066	0.0285606		1.54423
	All Targets, PI3K-Akt Signaling, MAPK Signaling, Cell Adhesion & Motility	VEGFB	-0.2555	0.027866		1.55493
	All Targets, IL-1 Signaling, Other Interleukin Signaling	IL1RN	-0.257978	0.090825		1.04179
	All Targets, NK Activity, p53 Signaling, Apoptosis	TNFRSF10B	-0.261489	0.136753		0.864063
	All Targets, Myc, Amino Acid Synthesis & Transport, HIF1 Signaling, Mitochondrial Metabolism / TCA, Glycolysis & Glucose Transport, Oxidative Stress	LDHA	-0.261773	0.1622		0.789949
	High Expression ALL, All Targets, Complement System, Host Defense Peptides	CLU	-0.262452	0.0752009		1.12378
	All Targets, Estrogen Signaling, Cell Cycle	STAG2	-0.263493	0.0212498		1.67265
	All Targets, T-cell Checkpoints, Lymphocyte Trafficking, T cells	CD276	-0.264321	0.0378115		1.42238
	High Expression ALL, All Targets, Neutrophil Degranulation, Pentose Phosphate, HIF1 Signaling, Glycolysis & Glucose Transport	ALDOA	-0.264977	0.142095		0.847422
	All Targets, GPCR Signaling, Chemokine Signaling	CXCL16	-0.274999	0.164061		0.784994
	All Targets, MAPK Signaling, TH17 Differentiation	IL1RAP	-0.275287	0.0435045		1.36147
	All Targets, Hedgehog Signaling, p53 Signaling, PI3K-Akt Signaling, Senescence, Leukemia, Melanoma, Cell Cycle, Glioma	CDK6	-0.275864	0.322455		0.491531
	All Targets, Epigenetic Modification, FoxO Signaling, DNA Sensing, EMT, TNF Signaling, IL-6 Signaling, PI3K-Akt Signaling, Senescence, MAPK Signaling, TLR Signaling, TH17 Differentiation, JAK-STAT Signaling, HIF1 Signaling, NLR Signaling, TH2 Differentiation, Other Interleukin Signaling, Oxidative Stress	IL6	-0.277482	0.394722		0.403709
	All Targets, T-cell Checkpoints, Lymphocyte Trafficking, T cells	VSIR	-0.277787	0.0234213		1.63039
	All Targets, TH1 Differentiation, Epigenetic Modification, Differentiation, DNA Sensing, EMT, Inflammasomes, TNF Signaling, NF-kB Signaling, BCR Signaling, IL-1 Signaling, PI3K-Akt Signaling, Senescence, MAPK Signaling, TLR Signaling, Myeloid Inflammation, Glycan Sensing, Apoptosis, TH9 Differentiation, RNA Sensing, Leukemia, TCR Signaling, HIF1 Signaling, NLR Signaling, Chemokine Signaling, Pros…	RELA	-0.278711	0.128059		0.892589
	All Targets, Epigenetic Modification	WT1	-0.282998	0.106063		0.974435
	All Targets, RNA Processing	ANP32B	-0.283479	0.01947		1.71063
	All Targets, Apoptosis	TNFRSF10D	-0.285624	0.0518231		1.28548
	All Targets, Epigenetic Modification, Differentiation, EMT, PI3K-Akt Signaling, MAPK Signaling, Melanoma, MET Signaling, Cell Adhesion & Motility, Oxidative Stress	MET	-0.286992	0.0558048		1.25333
	All Targets, Endocytosis	CBLC	-0.288262	0.0944859		1.02463
	All Targets, Leukemia, JAK-STAT Signaling, Other Interleukin Signaling	PIM1	-0.288467	0.158105		0.801054
	High Expression ALL, All Targets, Myc, Differentiation	RPL23	-0.289624	0.0985136		1.0065
	All Targets, Cell Cycle	CDKN1C	-0.294637	0.35262		0.452693
	All Targets, TNF Signaling, NF-kB Signaling, MAPK Signaling, Apoptosis, mTOR Signaling, Other Interleukin Signaling	TNFRSF1A	-0.296779	0.00251615		2.59926
	High Expression ALL, All Targets, EMT, T cells, Type I Interferon Signaling	EGR1	-0.306966	0.6173		0.209504
	All Targets, Differentiation, Cell Adhesion & Motility	PPL	-0.307081	0.134429		0.871505
	All Targets, Retinoic Acid Signaling, HIF1 Signaling, Mitochondrial Metabolism / TCA, Oxidative Stress	PDK1	-0.307959	0.115329		0.938061
	All Targets, GPCR Signaling, Matrix Remodeling and Metastasis	ADM	-0.308159	0.536629		0.270326
	All Targets, Drug Resistance, MHC Class I Antigen Presentation, Phagocytosis	TAP1	-0.310605	0.153806		0.813026
	All Targets, PI3K-Akt Signaling, Cell Adhesion & Motility	ITGB6	-0.313177	0.116327		0.934321
	All Targets, IL-6 Signaling	CLCF1	-0.317201	0.00611589		2.21354
	OVCAR3_Hits_ALL_1Day, All Targets, Epigenetic Modification, NF-kB Signaling, Neutrophil Degranulation, Complement System, Prostate Cancer	PLAU	-0.317262	0.0710883		1.1482
	All Targets, Differentiation, FoxO Signaling, p53 Signaling, PI3K-Akt Signaling, Senescence, Ion Transport, DNA Damage Repair, Cell Cycle, Prostate Cancer, Oxidative Stress	CDK2	-0.31744	0.0321728		1.49251
	High Expression ALL, All Targets, Proteotoxic Stress, Oxidative Stress	ERO1A	-0.31875	0.260873		0.583571
	All Targets, Myc, Insulin Signaling, HIF1 Signaling, Glycolysis & Glucose Transport	HK2	-0.319114	0.186104		0.730245
	High Expression ALL, All Targets, Internal Reference	TPM4	-0.322555	0.253432		0.596139
	OVCAR3_Hits_ALL_1Day, All Targets, PDGF Signaling, Matrix Remodeling and Metastasis, PI3K-Akt Signaling, TLR Signaling, Cell Adhesion & Motility	SPP1	-0.32509	0.219227		0.659105
	High Expression ALL, All Targets, Cell Adhesion & Motility	CD9	-0.326121	0.0212361		1.67293
	All Targets, PI3K-Akt Signaling, MAPK Signaling	NR4A1	-0.326937	0.431356		0.365164
	High Expression ALL, OVCAR3_Hits_ALL_1Day, All Targets, GPCR Signaling, EMT, TNF Signaling, NLR Signaling, Chemokine Signaling, Other Interleukin Signaling	CCL2	-0.327187	0.23057		0.637197
	All Targets, Epigenetic Modification, DNA Sensing, Inflammasomes, NF-kB Signaling, IL-1 Signaling, MAPK Signaling, TLR Signaling, Glycan Sensing, RNA Sensing	NFKB2	-0.332565	0.0743761		1.12857
	All Targets, Differentiation, Estrogen Signaling	KRT17	-0.336068	0.309506		0.509331
	All Targets, TH1 Differentiation, Epigenetic Modification, IL-17 Signaling, Differentiation, DNA Sensing, EMT, Inflammasomes, TNF Signaling, NF-kB Signaling, BCR Signaling, IL-1 Signaling, PI3K-Akt Signaling, Senescence, MAPK Signaling, TLR Signaling, Myeloid Inflammation, Glycan Sensing, Neutrophil Degranulation, Apoptosis, RNA Sensing, Leukemia, TCR Signaling, HIF1 Signaling, NLR Signaling, Che…	NFKB1	-0.339877	0.00137062		2.86308
	All Targets, GPCR Signaling, TNF Signaling, HIF1 Signaling, Oxidative Stress	EDN1	-0.34018	0.0663553		1.17812
	All Targets, Epigenetic Modification, EMT, Estrogen Signaling, Senescence, Lipid Metabolism, TGF-beta Signaling, Oxidative Stress	SP1	-0.340559	0.00044641		3.35027
	High Expression ALL, All Targets, Differentiation, PI3K-Akt Signaling, Insulin Signaling, HIF1 Signaling, mTOR Signaling	RPS6	-0.341635	0.090522		1.04325
	All Targets, TH1 Differentiation, Epigenetic Modification, FoxO Signaling, Other Interleukin Signaling	BCL6	-0.341993	0.0159955		1.796
	High Expression ALL, All Targets, Epigenetic Modification	ATF3	-0.347048	0.215918		0.665712
	High Expression ALL, All Targets, Epigenetic Modification	SSX1	-0.349224	0.920356		0.0360441
	All Targets, VEGF Signaling, Oxidative Stress	AXL	-0.349789	0.0124031		1.90647
	All Targets, FoxO Signaling, Autophagy, Oxidative Stress	BNIP3	-0.350726	0.0856885		1.06708
	All Targets, Amino Acid Synthesis & Transport	SLC1A5	-0.351638	0.200648		0.697566
	All Targets, Treg Differentiation, Notch Signaling, Differentiation, FoxO Signaling, EMT, IL-1 Signaling, Senescence, Wnt Signaling, TH9 Differentiation, Leukemia, Endocytosis, TH17 Differentiation, TGF-beta Signaling, Cell Cycle	SMAD3	-0.353013	0.0212413		1.67282
	All Targets, Notch Signaling, Epigenetic Modification, AMPK Signaling, FoxO Signaling, Hedgehog Signaling, p53 Signaling, Estrogen Signaling, PI3K-Akt Signaling, Senescence, Wnt Signaling, Leukemia, Melanoma, JAK-STAT Signaling, Cell Adhesion & Motility, Cell Cycle, Other Interleukin Signaling, Prostate Cancer, Glioma	CCND1	-0.356849	0.0453822		1.34311
	High Expression ALL, All Targets, PI3K-Akt Signaling, Apoptosis, JAK-STAT Signaling, Other Interleukin Signaling, Oxidative Stress	MCL1	-0.358481	0.0948362		1.02303
	All Markers for FT Cells, All Targets, Differentiation, Matrix Remodeling and Metastasis	KRT7	-0.36769	0.0747789		1.12622
	All Targets, Myc, Notch Signaling, Epigenetic Modification, Differentiation, Neuroendocrine Function, EMT, Estrogen Signaling, PI3K-Akt Signaling, Senescence, Ion Transport, Wnt Signaling, MAPK Signaling, Leukemia, Immortality & Stemness, JAK-STAT Signaling, TGF-beta Signaling, Cell Cycle, Other Interleukin Signaling	MYC	-0.368644	0.0324568		1.48869
	All Targets, GPCR Signaling, Notch Signaling, Differentiation, FoxO Signaling, EMT, Estrogen Signaling, PI3K-Akt Signaling, MAPK Signaling, ERBB2 Signaling, Endocytosis, Melanoma, JAK-STAT Signaling, HIF1 Signaling, Cell Adhesion & Motility, EGFR Signaling, NO Signaling, Prostate Cancer, Glioma, Oxidative Stress	EGFR	-0.370161	0.00166376		2.77891
	All Targets, Differentiation, PI3K-Akt Signaling, Phagocytosis, Cell Adhesion & Motility	ITGA5	-0.370769	0.137958		0.860252
	High Expression ALL, All Targets, Internal Reference, Epigenetic Modification, Lymphocyte Trafficking, Differentiation, Phagocytosis, MAPK Signaling, Apoptosis, Endocytosis, VEGF Signaling, DNA Damage Repair, Cell Adhesion & Motility	ACTB	-0.373378	0.0123977		1.90666
	All Targets, MAPK Signaling	DUSP5	-0.375679	0.0430361		1.36617
	All Targets, NF-kB Signaling	TNFRSF12A	-0.378183	0.119673		0.922004
	All Targets, Neutrophil Degranulation, Complement System	PLAUR	-0.379744	0.126288		0.898637
	All Targets, Notch Signaling, Epigenetic Modification, Differentiation, Circadian Clock, Wnt Signaling, Lipid Metabolism, Mitochondrial Metabolism / TCA	TBL1XR1	-0.380817	0.00589888		2.22923
	All Targets, EMT, PI3K-Akt Signaling, MAPK Signaling, Melanoma, Prostate Cancer	FGFR1	-0.383289	0.0538072		1.26916
	All Targets, Epigenetic Modification, p53 Signaling, Senescence	IGFBP3	-0.384578	0.251641		0.599219
	All Targets, Matrix Remodeling and Metastasis, PI3K-Akt Signaling, MET Signaling, Cell Adhesion & Motility, Other Interleukin Signaling	LAMA5	-0.385049	0.0368532		1.43352
	High Expression ALL, OVCAR3_Hits_ALL_1Day, All Targets, PI3K-Akt Signaling, MET Signaling, Cell Adhesion & Motility	ITGA3	-0.38549	0.0122944		1.91029
	All Targets, Lymphocyte Trafficking	AFDN	-0.386403	0.131217		0.88201
	All Targets, Differentiation, EMT, Immortality & Stemness	POU5F1	-0.391181	0.0914394		1.03887
	All Markers for FT Cells, All Targets, Lysosome, Neutrophil Degranulation	CD68	-0.398948	0.0689112		1.16171
	All Targets, Myc, PDGF Signaling, p53 Signaling, PI3K-Akt Signaling, Phagocytosis, Cell Adhesion & Motility, NO Signaling, TGF-beta Signaling	THBS1	-0.406888	0.147441		0.831383
	All Targets, Epigenetic Modification, Differentiation, TNF Signaling, Senescence	CEBPB	-0.40747	0.0142627		1.8458
	All Targets, p53 Signaling, Apoptosis, Cell Cycle	SFN	-0.407758	0.0910305		1.04081
	All Targets, Differentiation, PI3K-Akt Signaling, Phagocytosis, MET Signaling, Cell Adhesion & Motility	ITGA2	-0.409655	0.115552		0.937221
	All Targets, Epigenetic Modification, Differentiation, Amino Acid Synthesis & Transport	KMT2C	-0.410221	0.00258989		2.58672
	All Targets, GPCR Signaling, Lymphocyte Trafficking, Differentiation, EMT, Endocytosis, Chemokine Signaling	CXCR4	-0.411083	0.145992		0.835671
	High Expression ALL, OVCAR3_Hits_ALL_1Day, All Targets, Myc, Epigenetic Modification, FoxO Signaling, NF-kB Signaling, p53 Signaling, Senescence, MAPK Signaling, Apoptosis, Leukemia, Melanoma, DNA Damage Repair, Cell Cycle, Glioma	GADD45A	-0.414273	0.0744854		1.12793
	High Expression ALL, All Targets, NK Activity, Lymphocyte Trafficking, Type II Interferon Signaling, TNF Signaling, NF-kB Signaling, Lymphocyte Regulation, Other Interleukin Signaling	ICAM1	-0.41639	0.0479064		1.31961
	All Targets, MET Signaling	COL27A1	-0.421079	0.0444045		1.35257
	All Targets, Estrogen Signaling	CXXC5	-0.42435	0.00570793		2.24352
	High Expression ALL, All Targets, Androgen Signaling, Differentiation, Estrogen Signaling	KRT19	-0.426304	0.027877		1.55475
	All Targets, Neutrophil Degranulation	CEACAM1	-0.42876	0.149902		0.824193
	High Expression ALL, All Targets, Nucleotide Synthesis, Neutrophil Degranulation, Glycolysis & Glucose Transport	PKM	-0.431212	0.0200925		1.69697
	High Expression ALL, All Targets, TNF Signaling, TGF-beta Signaling, Other Interleukin Signaling	JUNB	-0.439676	0.0601998		1.22041
	All Targets, Amino Acid Synthesis & Transport, mTOR Signaling	SLC7A5	-0.43978	0.15557		0.808073
	OVCAR3_Hits_ALL_1Day, All Targets, Matrix Remodeling and Metastasis	STC1	-0.455125	0.198791		0.701603
	All Targets, NK Activity, IL-17 Signaling, Differentiation, FoxO Signaling, TNF Signaling, Estrogen Signaling, BCR Signaling, IL-1 Signaling, PI3K-Akt Signaling, Senescence, Phagocytosis, MAPK Signaling, TLR Signaling, Myeloid Inflammation, Apoptosis, Leukemia, Autophagy, Melanoma, Insulin Signaling, TCR Signaling, VEGF Signaling, HIF1 Signaling, Cell Adhesion & Motility, mTOR Signaling, Chemokin…	MAP2K1	-0.455138	0.0039298		2.40563
	High Expression ALL, All Targets, FoxO Signaling, Mitochondrial Metabolism / TCA, Other Interleukin Signaling, Oxidative Stress	SOD2	-0.460544	0.076759		1.11487
	High Expression ALL, All Targets, Differentiation, Estrogen Signaling	KRT18	-0.464246	0.0821818		1.08522
	All Targets, EMT, Glycan Sensing, Other Interleukin Signaling	MUC1	-0.474584	0.596662		0.224271
	High Expression ALL, All Targets, Matrix Remodeling and Metastasis	IER3	-0.479909	0.0904749		1.04347
	All Targets, Tryptophan & Kynurenine Metabolism, T cells	IDO1	-0.488154	0.0809755		1.09165
	High Expression ALL, OVCAR3_Hits_ALL_1Day, All Targets, Epigenetic Modification, Differentiation, Neutrophil Degranulation, Leukemia, VEGF Signaling, Cell Adhesion & Motility	JUP	-0.504431	0.000325925		3.48688
	All Targets, Myc, HIF1 Signaling, Glycolysis & Glucose Transport	ENO1	-0.51542	0.171824		0.764916
	All Targets, Neutrophil Degranulation, Pentose Phosphate, HIF1 Signaling, Glycolysis & Glucose Transport	ALDOC	-0.527497	0.0656312		1.18289
	High Expression ALL, All Targets, GPCR Signaling, TNF Signaling, NF-kB Signaling, NLR Signaling, Chemokine Signaling, Other Interleukin Signaling	CXCL2	-0.536541	0.104839		0.979475
	All Targets, Epigenetic Modification, TNF Signaling, NF-kB Signaling, TLR Signaling, Apoptosis, NLR Signaling, Cell Adhesion & Motility	BIRC3	-0.542743	0.110035		0.95847
	All Targets, Lymphocyte Trafficking, PI3K-Akt Signaling, Cell Adhesion & Motility	ITGB8	-0.551669	0.0775873		1.11021
	All Targets, p53 Signaling, Arginine Metabolism, Amino Acid Synthesis & Transport, Glutamine Metabolism	GLS	-0.57023	0.0312301		1.50543
	All Targets, Myc, Epigenetic Modification, FoxO Signaling, Hedgehog Signaling, p53 Signaling, PI3K-Akt Signaling, Senescence, Wnt Signaling, JAK-STAT Signaling, Cell Adhesion & Motility, Cell Cycle	CCND2	-0.57307	0.00572852		2.24196
	High Expression ALL, All Targets, Notch Signaling, IL-17 Signaling, Differentiation, EMT, TNF Signaling, p53 Signaling, Estrogen Signaling, BCR Signaling, Senescence, Wnt Signaling, MAPK Signaling, TLR Signaling, Myeloid Inflammation, Apoptosis, TCR Signaling, NLR Signaling, Cell Adhesion & Motility, Oxidative Stress	JUN	-0.576489	0.130937		0.882936
	OVCAR3_Hits_ALL_1Day, All Targets, Wnt Signaling, Oxidative Stress	FOSL1	-0.577965	0.0167147		1.7769
	OVCAR3_Hits_ALL_1Day, All Targets, TNF Signaling, IL-6 Signaling, JAK-STAT Signaling, Other Interleukin Signaling	LIF	-0.585714	0.0195898		1.70797
	High Expression ALL, All Targets, Myc, MAPK Signaling, Oxidative Stress	DUSP1	-0.586758	0.0352825		1.45244
	All Targets, Differentiation, Lipid Metabolism, PPAR Signaling	ANGPTL4	-0.589398	0.0924491		1.0341
	All Targets, Differentiation	KRT6A/B/C	-0.590375	0.0165595		1.78095
	All Targets, Senescence, Oxidative Stress	ETS1	-0.596766	0.00248216		2.60517
	High Expression ALL, OVCAR3_Hits_ALL_1Day, All Targets, MAPK Signaling, Cell Adhesion & Motility, Interferon Response Genes	FLNA	-0.597118	1.91363e-05		4.71814
	All Targets, Internal Reference, Phagocytosis, Cilium Assembly, Neutrophil Degranulation, Cell Cycle	TUBB	-0.599914	0.000231834		3.63482
	All Targets, Differentiation, PI3K-Akt Signaling, MAPK Signaling	EPHA2	-0.607439	0.0446915		1.34977
	High Expression ALL, All Targets, p53 Signaling, PI3K-Akt Signaling, Autophagy, mTOR Signaling	DDIT4	-0.6086	0.154291		0.811659
	All Targets, Senescence	HMGA1	-0.616538	0.00366133		2.43636
	OVCAR3_Hits_ALL_1Day, All Markers for FT Cells, All Targets, Epigenetic Modification	PAX8	-0.624555	0.00716356		2.14487
	High Expression ALL, All Targets, DNA Sensing, TNF Signaling, NF-kB Signaling, BCR Signaling, IL-1 Signaling, TLR Signaling, Myeloid Inflammation, Glycan Sensing, Apoptosis, RNA Sensing, Leukemia, TCR Signaling, NLR Signaling, Chemokine Signaling, Prostate Cancer	NFKBIA	-0.645348	0.0433745		1.36277
	All Targets, Retinoic Acid Signaling	CRABP2	-0.651237	0.0372458		1.42892
	High Expression ALL, All Targets, Androgen Signaling	TACSTD2	-0.68694	0.0254356		1.59456
	All Targets, EMT, TNF Signaling, NF-kB Signaling, Vitamin & Cofactor Metabolism, Prostaglandin Inflammation, Lipid Metabolism, VEGF Signaling, Other Interleukin Signaling, Oxidative Stress	PTGS2	-0.709251	0.0380965		1.41911
	High Expression ALL, All Targets, TNF Signaling, NF-kB Signaling, RNA Sensing, NLR Signaling, Oxidative Stress	TNFAIP3	-0.71534	0.0990368		1.0042
	High Expression ALL, All Targets, Matrix Remodeling and Metastasis, Wnt Signaling	MMP7	-0.751227	0.0211121		1.67547
	High Expression ALL, All Targets, GPCR Signaling, Epigenetic Modification, EMT, NF-kB Signaling, Senescence, TLR Signaling, RNA Sensing, NLR Signaling, Chemokine Signaling, Other Interleukin Signaling	CXCL8	-0.924835	0.0203932		1.69051
	All Targets, MAPK Signaling, Cell Adhesion & Motility	FLNC	-0.956205	0.0444274		1.35235
	High Expression ALL, All Targets, EMT, Hedgehog Signaling, PI3K-Akt Signaling, MAPK Signaling, VEGF Signaling, HIF1 Signaling, Cell Adhesion & Motility, NO Signaling, Other Interleukin Signaling	VEGFA	-0.97841	0.0926725		1.03305
				0.05		1.30103
